# Supplementary material for: Co-expression network analysis of lncRNAs and mRNAs in rat liver tissue reveals the complex interactions in response to pathogenic cytotoxicity
Source: Int J Biol Sci. 2019 Aug 22;15(11):2296–307. doi: 10.7150/ijbs.33735 (PMC6775316; doi:10.7150/ijbs.33735)
Supplement: Supplementary file 2 — Supplementary table S4. [file ijbsv15p2296s2.xlsx]

## Sheet: Sheet1
Table S4. Coding potential analysis for potential novel lncRNAs
Id	Length	Type	Score
MSTRG.1.1	254	noncoding	-1.02951
MSTRG.11.1	308	noncoding	-0.918098
MSTRG.14.1	382	noncoding	-1.13986
MSTRG.19.1	320	noncoding	-1.25768
MSTRG.24.1	736	noncoding	-1.1946
MSTRG.25.1	206	noncoding	-1.47367
MSTRG.22.1	323	noncoding	-1.34835
MSTRG.41.1	1007	noncoding	-1.21618
MSTRG.42.1	380	noncoding	-0.976991
MSTRG.43.1	390	noncoding	-0.991824
MSTRG.37.1	304	noncoding	-1.08128
MSTRG.38.1	359	noncoding	-1.29731
MSTRG.33.1	210	noncoding	-1.28188
MSTRG.46.1	345	noncoding	-1.1329
MSTRG.53.1	848	noncoding	-1.22965
MSTRG.54.1	427	noncoding	-0.99415
MSTRG.49.1	211	noncoding	-1.56919
MSTRG.55.1	217	noncoding	-1.55208
MSTRG.80.1	237	noncoding	-1.1086
MSTRG.88.1	692	noncoding	-1.37928
MSTRG.85.1	202	noncoding	-1.17254
MSTRG.100.1	2753	noncoding	-1.06327
MSTRG.107.1	218	noncoding	-1.19712
MSTRG.108.1	376	noncoding	-1.17514
MSTRG.110.1	266	noncoding	-1.16689
MSTRG.115.1	230	noncoding	-1.15187
MSTRG.116.1	221	noncoding	-1.4592
MSTRG.117.1	208	noncoding	-1.17093
MSTRG.118.1	1534	noncoding	-1.17308
MSTRG.121.1	222	noncoding	-1.15327
MSTRG.125.1	217	noncoding	-1.03959
MSTRG.126.1	215	noncoding	-1.09857
MSTRG.138.1	232	noncoding	-1.08492
MSTRG.130.1	218	noncoding	-1.00389
ENSRNOT00000079604	244	noncoding	-1.08378
MSTRG.135.1	209	noncoding	-1.4579
MSTRG.141.1	293	noncoding	-1.24296
MSTRG.169.1	311	noncoding	-1.15223
MSTRG.171.1	351	noncoding	-1.34423
MSTRG.183.1	239	noncoding	-1.38391
MSTRG.181.1	226	noncoding	-1.0234
MSTRG.191.1	315	noncoding	-0.999358
MSTRG.198.1	553	noncoding	-1.12873
MSTRG.199.1	307	noncoding	-1.38919
MSTRG.201.1	449	noncoding	-0.81166
MSTRG.203.1	232	noncoding	-1.42856
MSTRG.204.1	246	noncoding	-1.00775
MSTRG.205.1	235	noncoding	-1.11318
MSTRG.207.1	232	noncoding	-1.11004
MSTRG.208.1	224	noncoding	-1.10163
MSTRG.210.1	649	noncoding	-1.12789
MSTRG.223.1	611	noncoding	-0.986446
MSTRG.236.1	1295	noncoding	-1.20699
MSTRG.237.1	392	noncoding	-0.92037
MSTRG.238.1	220	noncoding	-1.37193
MSTRG.234.1	203	noncoding	-1.43264
MSTRG.241.1	223	noncoding	-1.45115
MSTRG.256.1	215	noncoding	-0.998371
ENSRNOT00000081216	247	noncoding	-1.02424
MSTRG.270.1	384	noncoding	-0.914031
MSTRG.273.2	413	noncoding	-1.13541
MSTRG.281.1	206	noncoding	-0.895295
MSTRG.285.1	203	noncoding	-1.05532
MSTRG.291.1	395	noncoding	-1.20262
MSTRG.294.1	838	noncoding	-1.31676
MSTRG.303.1	761	noncoding	-1.17293
MSTRG.306.1	284	noncoding	-1.12205
MSTRG.307.1	647	noncoding	-1.17261
MSTRG.302.4	1599	noncoding	-0.847901
MSTRG.300.1	232	noncoding	-1.10985
MSTRG.301.1	233	noncoding	-1.11824
MSTRG.311.1	581	noncoding	-1.2614
MSTRG.320.1	327	noncoding	-1.13004
MSTRG.322.1	768	noncoding	-1.0138
MSTRG.323.1	390	noncoding	-1.10909
MSTRG.324.1	276	noncoding	-1.1358
MSTRG.330.1	202	noncoding	-1.17614
MSTRG.335.1	285	noncoding	-1.06375
MSTRG.342.1	444	noncoding	-1.26211
MSTRG.351.1	1139	noncoding	-1.10886
MSTRG.347.1	204	noncoding	-1.42404
MSTRG.368.1	229	noncoding	-0.744127
MSTRG.371.1	277	noncoding	-0.842723
MSTRG.380.4	210	noncoding	-1.47501
ENSRNOT00000078186	376	noncoding	-0.92841
MSTRG.389.1	212	noncoding	-1.29842
MSTRG.388.1	240	noncoding	-1.0819
MSTRG.398.1	217	noncoding	-1.18887
MSTRG.411.1	813	noncoding	-1.08006
MSTRG.412.1	230	noncoding	-1.32287
MSTRG.425.1	231	noncoding	-1.31242
MSTRG.427.1	349	noncoding	-1.0426
MSTRG.433.1	525	noncoding	-1.22366
MSTRG.439.1	354	noncoding	-1.18448
MSTRG.435.1	448	noncoding	-0.956486
MSTRG.446.1	312	noncoding	-1.12198
MSTRG.451.1	227	noncoding	-1.13244
MSTRG.452.1	721	noncoding	-1.26705
MSTRG.464.1	213	noncoding	-1.30144
MSTRG.466.1	426	noncoding	-0.864305
MSTRG.467.1	528	noncoding	-1.24369
MSTRG.473.1	231	noncoding	-1.48146
MSTRG.477.1	201	noncoding	-1.10974
MSTRG.478.1	358	noncoding	-1.22984
MSTRG.484.1	226	noncoding	-0.792943
MSTRG.488.1	235	noncoding	-1.25631
MSTRG.509.1	234	noncoding	-1.23878
MSTRG.512.3	352	noncoding	-1.1677
MSTRG.521.1	248	noncoding	-1.4807
MSTRG.520.3	360	noncoding	-1.21378
MSTRG.516.1	1846	noncoding	-1.27672
MSTRG.517.1	288	noncoding	-1.13676
MSTRG.518.1	1066	noncoding	-1.03922
MSTRG.526.2	251	noncoding	-1.02858
MSTRG.531.1	227	noncoding	-1.32699
MSTRG.530.1	241	noncoding	-1.22011
MSTRG.539.1	222	noncoding	-0.968079
MSTRG.547.1	206	noncoding	-1.04702
MSTRG.542.1	218	noncoding	-1.27154
MSTRG.543.1	384	noncoding	-1.21939
MSTRG.559.1	319	noncoding	-1.44282
ENSRNOT00000079484	236	noncoding	-0.812973
MSTRG.564.1	218	noncoding	-1.0242
MSTRG.566.1	270	noncoding	-1.2637
MSTRG.574.1	351	noncoding	-1.10034
MSTRG.579.1	325	noncoding	-1.057
MSTRG.581.1	539	noncoding	-1.28463
MSTRG.590.1	213	noncoding	-1.06335
MSTRG.591.1	208	noncoding	-1.06612
MSTRG.593.1	275	noncoding	-1.24314
MSTRG.597.1	283	noncoding	-1.25907
MSTRG.598.1	228	noncoding	-1.35283
MSTRG.600.1	299	noncoding	-1.02182
MSTRG.634.4	869	noncoding	-1.18834
MSTRG.616.1	295	noncoding	-0.916861
MSTRG.640.1	296	noncoding	-1.42047
MSTRG.642.1	482	noncoding	-1.33575
MSTRG.649.1	401	noncoding	-1.23334
MSTRG.667.1	462	noncoding	-1.26353
MSTRG.683.1	304	noncoding	-1.24446
MSTRG.678.1	233	noncoding	-1.18265
MSTRG.679.1	319	noncoding	-1.10061
MSTRG.687.1	612	noncoding	-1.37219
MSTRG.701.1	348	noncoding	-1.05234
MSTRG.705.1	680	noncoding	-0.850011
MSTRG.710.1	581	noncoding	-1.08865
MSTRG.719.1	289	noncoding	-0.98177
MSTRG.721.1	312	noncoding	-1.17289
MSTRG.760.1	228	noncoding	-1.45294
MSTRG.773.1	285	noncoding	-1.38718
MSTRG.782.1	412	noncoding	-1.36525
ENSRNOT00000092071	249	noncoding	-1.25499
MSTRG.784.1	201	noncoding	-1.02163
MSTRG.792.1	1243	noncoding	-1.28697
MSTRG.794.1	372	noncoding	-1.00808
MSTRG.795.1	204	noncoding	-1.07209
MSTRG.797.1	283	noncoding	-0.884374
MSTRG.818.1	297	noncoding	-1.2276
MSTRG.806.1	250	noncoding	-1.21087
MSTRG.822.4	267	noncoding	-1.12807
MSTRG.825.1	796	noncoding	-1.23403
MSTRG.837.1	236	noncoding	-1.22955
MSTRG.843.1	346	noncoding	-1.12849
MSTRG.865.1	287	noncoding	-0.963004
MSTRG.866.1	244	noncoding	-1.15701
MSTRG.867.1	569	noncoding	-1.03935
MSTRG.873.1	229	noncoding	-1.3281
MSTRG.881.1	272	noncoding	-1.20952
MSTRG.882.1	232	noncoding	-1.45953
MSTRG.906.1	234	noncoding	-1.25327
MSTRG.908.1	213	noncoding	-1.28521
MSTRG.909.1	260	noncoding	-1.16339
MSTRG.913.1	297	noncoding	-1.14419
MSTRG.931.1	386	noncoding	-1.04732
MSTRG.932.1	281	noncoding	-1.32009
MSTRG.940.1	539	noncoding	-1.14442
MSTRG.953.1	476	noncoding	-1.30507
MSTRG.952.5	307	noncoding	-0.847158
MSTRG.955.1	371	noncoding	-0.964874
MSTRG.951.1	290	noncoding	-1.13818
MSTRG.959.1	342	noncoding	-1.05089
MSTRG.962.1	264	noncoding	-1.40651
MSTRG.978.1	296	noncoding	-1.04491
MSTRG.980.1	219	noncoding	-1.26519
MSTRG.988.3	427	noncoding	-0.994304
MSTRG.993.1	205	noncoding	-1.46091
MSTRG.1007.3	606	noncoding	-1.32693
MSTRG.1011.1	366	noncoding	-1.06485
MSTRG.1012.1	208	noncoding	-1.17562
MSTRG.1044.1	209	noncoding	-0.99271
MSTRG.1056.1	262	noncoding	-1.13908
MSTRG.1061.1	221	noncoding	-0.992019
MSTRG.1062.1	365	noncoding	-1.15144
MSTRG.1063.1	277	noncoding	-0.94358
MSTRG.1064.1	822	noncoding	-1.07647
MSTRG.1070.1	207	noncoding	-0.853928
MSTRG.1079.1	308	noncoding	-1.2191
MSTRG.1124.1	275	noncoding	-1.13944
MSTRG.1125.1	470	noncoding	-1.04686
MSTRG.1128.1	356	noncoding	-0.84173
MSTRG.1147.1	232	noncoding	-0.780379
MSTRG.1162.1	216	noncoding	-1.06163
ENSRNOT00000091627	309	noncoding	-1.16955
MSTRG.1196.1	244	noncoding	-1.02934
MSTRG.1208.1	211	noncoding	-1.38728
MSTRG.1213.1	280	noncoding	-1.0794
MSTRG.1224.5	402	noncoding	-0.827334
MSTRG.1225.1	220	noncoding	-1.08166
MSTRG.1230.1	229	noncoding	-1.10273
MSTRG.1236.1	315	noncoding	-0.939418
MSTRG.1241.1	223	noncoding	-0.961754
MSTRG.1242.1	218	noncoding	-0.896944
MSTRG.1250.1	237	noncoding	-1.0286
MSTRG.1251.1	329	noncoding	-1.44162
ENSRNOT00000089621	309	noncoding	-1.16955
MSTRG.1261.1	206	noncoding	-0.991069
MSTRG.1256.1	489	noncoding	-0.923098
MSTRG.1264.1	392	noncoding	-0.995829
MSTRG.1265.1	452	noncoding	-0.965995
MSTRG.1297.1	281	noncoding	-1.32389
MSTRG.1304.1	432	noncoding	-1.11397
MSTRG.1305.1	244	noncoding	-1.13969
MSTRG.1306.1	234	noncoding	-1.24491
MSTRG.1307.1	214	noncoding	-1.20772
MSTRG.1308.1	247	noncoding	-1.02383
MSTRG.1309.1	272	noncoding	-1.46826
MSTRG.1310.1	223	noncoding	-0.984826
MSTRG.1311.2	332	noncoding	-0.944905
ENSRNOT00000088454	258	noncoding	-0.922671
ENSRNOT00000091420	283	noncoding	-1.13339
MSTRG.1302.1	219	noncoding	-1.1652
MSTRG.1321.1	205	noncoding	-0.964303
MSTRG.1318.1	214	noncoding	-1.1411
MSTRG.1338.1	224	noncoding	-1.04714
MSTRG.1342.1	1054	noncoding	-1.23623
MSTRG.1341.1	255	noncoding	-1.16176
MSTRG.1351.1	228	noncoding	-1.52116
MSTRG.1356.1	473	noncoding	-0.744952
MSTRG.1357.1	252	noncoding	-1.43086
MSTRG.1363.1	272	noncoding	-1.45391
MSTRG.1366.1	558	noncoding	-1.00553
MSTRG.1378.1	345	noncoding	-1.28363
MSTRG.1383.1	423	noncoding	-1.01435
MSTRG.1392.1	534	noncoding	-1.24187
MSTRG.1393.1	422	noncoding	-1.31094
MSTRG.1396.1	346	noncoding	-1.34322
ENSRNOT00000086462	277	noncoding	-1.38656
MSTRG.1417.1	214	noncoding	-1.26014
MSTRG.1425.1	423	noncoding	-1.27902
MSTRG.1437.2	464	noncoding	-1.05719
MSTRG.1447.1	560	noncoding	-1.17567
MSTRG.1448.1	213	noncoding	-0.994115
MSTRG.1446.3	286	noncoding	-1.1503
MSTRG.1446.4	317	noncoding	-1.37791
MSTRG.1446.5	206	noncoding	-0.998833
MSTRG.1480.1	212	noncoding	-1.24031
MSTRG.1494.1	307	noncoding	-1.22118
MSTRG.1498.3	272	noncoding	-1.16631
MSTRG.1502.3	341	noncoding	-0.9927
MSTRG.1504.1	596	noncoding	-1.13408
MSTRG.1513.1	346	noncoding	-1.33689
MSTRG.1520.1	389	noncoding	-0.927095
MSTRG.1526.1	236	noncoding	-1.29294
MSTRG.1527.1	234	noncoding	-0.985305
MSTRG.1528.1	238	noncoding	-1.20474
MSTRG.1529.1	255	noncoding	-1.3125
MSTRG.1530.1	993	noncoding	-1.02905
MSTRG.1525.4	243	noncoding	-1.21333
MSTRG.1544.1	215	noncoding	-1.32751
ENSRNOT00000088475	246	noncoding	-1.30739
MSTRG.1589.1	365	noncoding	-1.39452
MSTRG.1581.1	352	noncoding	-1.08338
MSTRG.1592.1	301	noncoding	-1.06804
MSTRG.1595.1	228	noncoding	-1.49002
MSTRG.1607.1	366	noncoding	-0.981034
MSTRG.1627.1	231	noncoding	-1.12769
MSTRG.1628.1	220	noncoding	-1.04292
MSTRG.1632.1	361	noncoding	-1.27709
MSTRG.1634.1	1156	noncoding	-0.853911
MSTRG.1635.1	311	noncoding	-1.27671
MSTRG.1636.1	372	noncoding	-1.03632
MSTRG.1639.1	607	noncoding	-1.1549
MSTRG.1640.1	697	noncoding	-1.02139
MSTRG.1644.1	218	noncoding	-1.24808
MSTRG.1645.1	400	noncoding	-1.21111
MSTRG.1646.1	217	noncoding	-0.993676
MSTRG.1638.2	231	noncoding	-1.10544
MSTRG.1647.1	205	noncoding	-0.625871
MSTRG.1648.1	239	noncoding	-1.00676
MSTRG.1654.1	457	noncoding	-1.22213
MSTRG.1655.1	204	noncoding	-1.13959
MSTRG.1656.1	272	noncoding	-0.923152
MSTRG.1672.1	293	noncoding	-1.19403
MSTRG.1675.1	391	noncoding	-1.08642
MSTRG.1677.1	233	noncoding	-1.09772
MSTRG.1678.1	228	noncoding	-1.18594
MSTRG.1680.1	431	noncoding	-0.962809
MSTRG.1699.1	240	noncoding	-1.12355
MSTRG.1701.1	228	noncoding	-1.51996
MSTRG.1706.1	324	noncoding	-1.21068
MSTRG.1707.1	377	noncoding	-1.163
MSTRG.1708.1	417	noncoding	-1.09336
MSTRG.1718.1	287	noncoding	-1.25931
MSTRG.1721.1	251	noncoding	-0.883851
ENSRNOT00000080211	251	noncoding	-1.01882
MSTRG.1730.1	306	noncoding	-1.01924
MSTRG.1741.1	266	noncoding	-0.977158
MSTRG.1743.1	393	noncoding	-1.03479
MSTRG.1763.1	226	noncoding	-1.2551
MSTRG.1761.1	220	noncoding	-1.04583
MSTRG.1772.1	281	noncoding	-0.977626
MSTRG.1773.1	333	noncoding	-1.36053
MSTRG.1774.1	319	noncoding	-1.16406
MSTRG.1780.1	234	noncoding	-1.11338
MSTRG.1781.1	697	noncoding	-1.19738
MSTRG.1789.1	477	noncoding	-1.11811
MSTRG.1795.1	646	noncoding	-1.12929
MSTRG.1796.1	347	noncoding	-1.05721
MSTRG.1798.1	230	noncoding	-1.04993
ENSRNOT00000087281	357	noncoding	-1.16002
MSTRG.1820.1	244	noncoding	-0.792873
MSTRG.1819.3	870	noncoding	-1.20413
MSTRG.1819.4	290	noncoding	-1.15554
MSTRG.1818.1	260	noncoding	-0.781286
MSTRG.1833.1	676	noncoding	-1.17231
MSTRG.1839.1	209	noncoding	-0.962125
MSTRG.1842.1	205	noncoding	-1.24101
MSTRG.1895.1	456	noncoding	-1.39544
MSTRG.1931.1	207	noncoding	-1.52421
MSTRG.1942.1	368	noncoding	-1.23695
MSTRG.1951.1	297	noncoding	-1.04757
MSTRG.1955.1	374	noncoding	-1.23837
MSTRG.1962.1	213	noncoding	-0.987962
MSTRG.1974.1	830	noncoding	-1.40403
MSTRG.1977.1	230	noncoding	-1.27915
MSTRG.1978.1	203	noncoding	-1.25846
MSTRG.1985.1	285	noncoding	-0.897562
MSTRG.1986.1	275	noncoding	-0.885034
MSTRG.2001.1	261	noncoding	-0.958545
MSTRG.2007.1	226	noncoding	-1.07405
MSTRG.2012.1	1375	noncoding	-1.08745
MSTRG.2013.1	240	noncoding	-0.830297
MSTRG.2008.1	811	noncoding	-1.29803
MSTRG.2011.1	250	noncoding	-1.2987
MSTRG.2021.1	442	noncoding	-0.971427
MSTRG.2022.1	242	noncoding	-0.932477
MSTRG.2024.1	206	noncoding	-1.17921
MSTRG.2027.1	221	noncoding	-1.16578
MSTRG.2033.3	1070	noncoding	-1.22513
MSTRG.2037.1	290	noncoding	-1.35868
MSTRG.2051.1	364	noncoding	-1.35205
MSTRG.2050.2	496	noncoding	-0.925336
MSTRG.2058.1	210	noncoding	-1.47685
MSTRG.2061.1	220	noncoding	-0.873947
MSTRG.2063.1	323	noncoding	-0.912142
MSTRG.2073.1	238	noncoding	-0.936517
MSTRG.2080.1	289	noncoding	-1.48208
MSTRG.2074.1	470	noncoding	-1.13436
MSTRG.2075.1	213	noncoding	-1.06291
MSTRG.2076.1	330	noncoding	-0.973865
MSTRG.2078.1	735	noncoding	-0.908811
MSTRG.2085.1	447	noncoding	-1.03325
MSTRG.2086.1	226	noncoding	-0.869395
MSTRG.2087.1	617	noncoding	-1.14317
MSTRG.2092.1	228	noncoding	-0.966579
MSTRG.2093.1	642	noncoding	-1.28752
MSTRG.2094.1	204	noncoding	-0.98692
MSTRG.2095.1	717	noncoding	-1.07728
MSTRG.2082.4	256	noncoding	-1.06105
MSTRG.2099.1	323	noncoding	-0.960414
MSTRG.2082.5	404	noncoding	-1.1554
MSTRG.2102.1	226	noncoding	-1.37963
MSTRG.2107.5	238	noncoding	-1.13089
MSTRG.2122.1	293	noncoding	-1.32099
MSTRG.2133.1	238	noncoding	-0.888677
MSTRG.2135.1	204	noncoding	-1.34665
MSTRG.2136.1	222	noncoding	-0.945961
MSTRG.2141.1	219	noncoding	-1.01772
MSTRG.2149.1	580	noncoding	-0.952496
MSTRG.2152.1	895	noncoding	-1.35812
MSTRG.2155.1	863	noncoding	-1.1658
MSTRG.2163.1	1723	noncoding	-1.40928
MSTRG.2168.1	204	noncoding	-1.20252
MSTRG.2191.1	241	noncoding	-0.771888
MSTRG.2192.1	397	noncoding	-1.32593
MSTRG.2179.1	211	noncoding	-1.03144
MSTRG.2212.1	880	noncoding	-1.1744
MSTRG.2214.1	316	noncoding	-0.95639
MSTRG.2230.1	285	noncoding	-1.21906
MSTRG.2240.1	398	noncoding	-1.09045
MSTRG.2241.1	359	noncoding	-1.37197
MSTRG.2243.1	718	noncoding	-0.93913
MSTRG.2246.1	738	noncoding	-1.38783
MSTRG.2260.1	223	noncoding	-1.13227
MSTRG.2269.3	446	noncoding	-1.25975
MSTRG.2270.1	239	noncoding	-1.00573
MSTRG.2285.1	274	noncoding	-1.2771
MSTRG.2290.1	263	noncoding	-1.37349
MSTRG.2291.1	569	noncoding	-0.720441
MSTRG.2288.1	209	noncoding	-1.4797
MSTRG.2302.1	222	noncoding	-1.16969
MSTRG.2303.1	422	noncoding	-1.17287
MSTRG.2304.1	241	noncoding	-1.01904
MSTRG.2305.1	540	noncoding	-0.980778
MSTRG.2306.1	270	noncoding	-0.948624
MSTRG.2307.1	227	noncoding	-1.37498
MSTRG.2300.4	522	noncoding	-0.854421
MSTRG.2300.5	229	noncoding	-1.00613
MSTRG.2310.1	362	noncoding	-1.29373
ENSRNOT00000089681	283	noncoding	-1.17551
MSTRG.2298.1	204	noncoding	-1.18711
MSTRG.2313.5	364	noncoding	-1.02239
MSTRG.2316.1	565	noncoding	-1.01787
MSTRG.2320.1	312	noncoding	-1.2805
MSTRG.2323.1	276	noncoding	-1.16131
MSTRG.2324.1	251	noncoding	-0.951565
MSTRG.2337.1	227	noncoding	-1.13064
MSTRG.2338.1	413	noncoding	-1.29088
MSTRG.2340.1	256	noncoding	-1.1829
MSTRG.2341.1	214	noncoding	-1.31557
MSTRG.2359.1	303	noncoding	-1.31319
MSTRG.2360.1	202	noncoding	-1.25574
ENSRNOT00000080809	202	noncoding	-1.09463
MSTRG.2348.1	959	noncoding	-1.21095
MSTRG.2370.1	319	noncoding	-1.24816
MSTRG.2374.1	294	noncoding	-0.927465
MSTRG.2375.1	267	noncoding	-0.847533
MSTRG.2365.1	367	noncoding	-0.980685
MSTRG.2356.1	226	noncoding	-1.36632
MSTRG.2382.1	756	noncoding	-1.29374
MSTRG.2385.1	583	noncoding	-0.860434
MSTRG.2388.2	338	noncoding	-1.27648
MSTRG.2389.1	999	noncoding	-1.17084
MSTRG.2400.1	222	noncoding	-1.19957
MSTRG.2399.1	354	noncoding	-1.23169
MSTRG.2405.4	735	noncoding	-1.09332
MSTRG.2406.1	202	noncoding	-1.29663
MSTRG.2414.1	318	noncoding	-1.11803
ENSRNOT00000078716	275	noncoding	-1.21772
MSTRG.2422.1	308	noncoding	-1.185
MSTRG.2421.4	269	noncoding	-1.24406
MSTRG.2421.5	1359	noncoding	-1.32503
MSTRG.2434.1	1272	noncoding	-1.28084
MSTRG.2433.1	202	noncoding	-1.3419
MSTRG.2435.1	1506	noncoding	-1.23322
MSTRG.2442.1	240	noncoding	-1.22042
MSTRG.2443.1	468	noncoding	-1.23722
MSTRG.2444.1	341	noncoding	-1.00426
MSTRG.2441.4	374	noncoding	-0.84445
MSTRG.2458.1	205	noncoding	-1.39007
MSTRG.2461.1	213	noncoding	-1.36103
MSTRG.2473.5	317	noncoding	-1.45208
MSTRG.2479.1	344	noncoding	-1.33433
MSTRG.2480.1	872	noncoding	-0.919578
MSTRG.2485.1	213	noncoding	-1.28115
MSTRG.2487.1	300	noncoding	-1.18708
MSTRG.2500.1	290	noncoding	-1.18775
MSTRG.2539.1	219	noncoding	-0.943558
MSTRG.2547.1	218	noncoding	-1.26564
MSTRG.2535.1	272	noncoding	-1.08145
MSTRG.2536.1	574	noncoding	-1.02804
MSTRG.2558.1	488	noncoding	-1.20271
MSTRG.2568.1	272	noncoding	-1.12562
MSTRG.2570.1	219	noncoding	-1.14455
MSTRG.2578.1	306	noncoding	-1.15208
MSTRG.2579.1	2236	noncoding	-1.31797
MSTRG.2592.1	1898	noncoding	-1.3483
MSTRG.2597.1	323	noncoding	-1.28937
MSTRG.2606.1	231	noncoding	-1.51067
MSTRG.2603.6	223	noncoding	-0.984542
MSTRG.2603.7	1712	noncoding	-1.13599
MSTRG.2612.1	854	noncoding	-1.08811
MSTRG.2615.1	251	noncoding	-0.989147
MSTRG.2622.3	438	noncoding	-1.05049
MSTRG.2622.4	560	noncoding	-1.26204
MSTRG.2625.1	275	noncoding	-1.3948
MSTRG.2627.1	300	noncoding	-1.12014
MSTRG.2620.1	494	noncoding	-0.928999
MSTRG.2635.1	279	noncoding	-1.36804
MSTRG.2634.4	256	noncoding	-0.94208
MSTRG.2643.1	293	noncoding	-1.27349
MSTRG.2642.4	280	noncoding	-0.945384
MSTRG.2640.1	211	noncoding	-1.11212
MSTRG.2641.1	240	noncoding	-1.2447
MSTRG.2646.1	215	noncoding	-0.931027
MSTRG.2652.1	258	noncoding	-1.3972
MSTRG.2655.1	322	noncoding	-1.43966
MSTRG.2656.1	397	noncoding	-1.06835
MSTRG.2657.1	205	noncoding	-1.32721
MSTRG.2669.1	324	noncoding	-1.09196
MSTRG.2671.1	306	noncoding	-0.967097
MSTRG.2673.5	320	noncoding	-0.926021
MSTRG.2674.1	313	noncoding	-1.41402
MSTRG.2684.1	474	noncoding	-1.04896
MSTRG.2686.1	213	noncoding	-1.14573
MSTRG.2688.1	318	noncoding	-0.992704
MSTRG.2690.1	833	noncoding	-1.0514
ENSRNOT00000091153	307	noncoding	-1.03839
ENSRNOT00000090734	292	noncoding	-1.29503
MSTRG.2711.1	202	noncoding	-1.07411
MSTRG.2723.1	206	noncoding	-1.42868
MSTRG.2735.1	438	noncoding	-1.21895
MSTRG.2734.1	282	noncoding	-0.994108
MSTRG.2744.1	478	noncoding	-1.43708
MSTRG.2766.1	360	noncoding	-1.11651
MSTRG.2768.1	228	noncoding	-1.18146
MSTRG.2769.1	227	noncoding	-1.12423
MSTRG.2770.1	417	noncoding	-1.19157
MSTRG.2777.3	220	noncoding	-0.80336
MSTRG.2778.1	288	noncoding	-1.42767
MSTRG.2781.1	270	noncoding	-1.13311
MSTRG.2784.1	422	noncoding	-1.37219
MSTRG.2786.1	531	noncoding	-0.93288
MSTRG.2804.1	275	noncoding	-0.939995
MSTRG.2805.1	864	noncoding	-1.34272
MSTRG.2806.1	371	noncoding	-1.06367
MSTRG.2807.1	229	noncoding	-1.43752
MSTRG.2799.1	255	noncoding	-0.965319
MSTRG.2812.1	301	noncoding	-1.23405
MSTRG.2826.1	292	noncoding	-0.763255
MSTRG.2835.1	1353	noncoding	-1.24291
MSTRG.2836.1	286	noncoding	-0.902992
MSTRG.2842.1	202	noncoding	-1.09224
MSTRG.2846.1	219	noncoding	-1.12586
MSTRG.2849.1	226	noncoding	-1.51788
MSTRG.2858.1	214	noncoding	-1.13849
MSTRG.2865.1	209	noncoding	-1.126
MSTRG.2871.1	281	noncoding	-1.29902
MSTRG.2888.1	1335	noncoding	-1.20167
MSTRG.2889.1	329	noncoding	-1.08831
MSTRG.2890.1	271	noncoding	-1.1691
MSTRG.2891.1	249	noncoding	-1.23946
MSTRG.2899.1	208	noncoding	-1.15647
MSTRG.2912.1	238	noncoding	-0.757466
MSTRG.2909.1	587	noncoding	-1.03585
MSTRG.2936.1	210	noncoding	-1.25968
MSTRG.2940.1	225	noncoding	-1.08336
MSTRG.2941.1	225	noncoding	-1.34278
MSTRG.2959.1	489	noncoding	-1.04173
MSTRG.2965.1	681	noncoding	-1.34237
MSTRG.3002.1	756	noncoding	-1.12258
MSTRG.3000.1	230	noncoding	-1.18944
MSTRG.3016.1	268	noncoding	-1.32576
MSTRG.3027.1	313	noncoding	-0.887633
MSTRG.3029.1	303	noncoding	-1.14427
MSTRG.3036.1	295	noncoding	-0.962223
MSTRG.3057.1	1137	noncoding	-1.16547
MSTRG.3071.1	302	noncoding	-1.00138
MSTRG.3073.2	353	noncoding	-1.47126
MSTRG.3077.1	211	noncoding	-1.13279
MSTRG.3088.1	232	noncoding	-1.19937
MSTRG.3096.1	618	noncoding	-1.37188
MSTRG.3108.1	474	noncoding	-1.0946
MSTRG.3111.1	260	noncoding	-0.813227
MSTRG.3118.1	221	noncoding	-1.38238
MSTRG.3128.1	206	noncoding	-1.44356
MSTRG.3129.1	326	noncoding	-1.30973
MSTRG.3130.1	218	noncoding	-0.98709
MSTRG.3131.1	219	noncoding	-1.15378
MSTRG.3133.1	201	noncoding	-1.3867
MSTRG.3138.1	271	noncoding	-1.08202
ENSRNOT00000089598	329	noncoding	-0.835341
MSTRG.3147.1	309	noncoding	-1.28379
MSTRG.3150.1	235	noncoding	-1.15981
MSTRG.3160.1	203	noncoding	-1.30952
MSTRG.3190.1	324	noncoding	-1.04756
MSTRG.3206.1	223	noncoding	-0.786943
MSTRG.3210.1	225	noncoding	-1.11687
MSTRG.3214.1	439	noncoding	-1.1729
MSTRG.3219.1	315	noncoding	-1.30465
MSTRG.3223.1	461	noncoding	-1.25612
MSTRG.3224.1	243	noncoding	-1.07056
MSTRG.3228.1	468	noncoding	-0.931816
MSTRG.3230.1	213	noncoding	-1.21188
MSTRG.3231.1	264	noncoding	-1.27502
MSTRG.3233.1	208	noncoding	-1.00002
MSTRG.3252.3	352	noncoding	-1.0259
MSTRG.3261.1	310	noncoding	-1.31869
MSTRG.3263.1	2117	noncoding	-1.154
MSTRG.3271.1	783	noncoding	-1.29303
MSTRG.3281.1	995	noncoding	-1.34456
MSTRG.3298.1	265	noncoding	-1.2608
MSTRG.3299.1	224	noncoding	-1.10018
MSTRG.3304.1	216	noncoding	-1.3764
ENSRNOT00000077130	292	noncoding	-0.857788
MSTRG.3322.1	233	noncoding	-1.5225
MSTRG.3323.1	288	noncoding	-1.24139
MSTRG.3324.1	207	noncoding	-0.790833
MSTRG.3337.1	779	noncoding	-1.13778
MSTRG.3339.1	394	noncoding	-0.97814
MSTRG.3349.1	211	noncoding	-1.51394
MSTRG.3351.1	385	noncoding	-1.25103
MSTRG.3354.1	220	noncoding	-1.33902
MSTRG.3355.1	215	noncoding	-1.45846
MSTRG.3356.1	217	noncoding	-1.18617
MSTRG.3366.1	689	noncoding	-1.32464
MSTRG.3370.1	229	noncoding	-1.36479
MSTRG.3371.1	278	noncoding	-1.42031
MSTRG.3372.1	302	noncoding	-1.15208
MSTRG.3379.1	265	noncoding	-0.564164
MSTRG.3384.1	609	noncoding	-1.08435
MSTRG.3388.1	273	noncoding	-1.18681
MSTRG.3392.1	212	noncoding	-0.929144
MSTRG.3395.1	272	noncoding	-1.10072
ENSRNOT00000093051	757	noncoding	-1.23492
ENSRNOT00000092895	575	noncoding	-1.36384
MSTRG.3396.1	213	noncoding	-1.43156
MSTRG.3404.1	325	noncoding	-1.04292
MSTRG.3405.1	268	noncoding	-0.910543
MSTRG.3406.1	218	noncoding	-0.920392
MSTRG.3408.1	241	noncoding	-1.39188
MSTRG.3409.1	370	noncoding	-1.44766
ENSRNOT00000089067	285	noncoding	-1.09719
MSTRG.3413.1	448	noncoding	-1.13083
MSTRG.3414.1	915	noncoding	-0.996032
ENSRNOT00000085145	428	noncoding	-1.16784
MSTRG.3426.1	575	noncoding	-1.31404
MSTRG.3428.1	272	noncoding	-0.802065
MSTRG.3430.1	265	noncoding	-1.24501
MSTRG.3432.1	611	noncoding	-1.28263
MSTRG.3434.1	274	noncoding	-0.762187
MSTRG.3436.1	212	noncoding	-1.17191
MSTRG.3438.1	205	noncoding	-1.00442
MSTRG.3453.1	312	noncoding	-0.917742
MSTRG.3451.1	209	noncoding	-1.28624
MSTRG.3454.1	214	noncoding	-1.25053
MSTRG.3457.1	236	noncoding	-1.08213
MSTRG.3465.1	203	noncoding	-1.46045
MSTRG.3466.1	201	noncoding	-0.782991
MSTRG.3471.1	337	noncoding	-1.32715
MSTRG.3479.1	298	noncoding	-1.35747
MSTRG.3480.1	207	noncoding	-1.14519
MSTRG.3481.1	309	noncoding	-1.165
MSTRG.3485.1	327	noncoding	-1.31982
MSTRG.3490.1	548	noncoding	-0.850001
MSTRG.3487.1	212	noncoding	-1.01213
MSTRG.3491.1	588	noncoding	-1.26819
ENSRNOT00000079164	323	noncoding	-1.02399
MSTRG.3507.1	318	noncoding	-0.886393
MSTRG.3502.1	228	noncoding	-1.04149
MSTRG.3513.2	410	noncoding	-0.975244
MSTRG.3515.1	1227	noncoding	-1.27612
MSTRG.3519.1	360	noncoding	-1.03239
MSTRG.3525.1	205	noncoding	-1.1348
MSTRG.3535.1	241	noncoding	-1.53277
MSTRG.3554.1	221	noncoding	-1.14107
MSTRG.3556.1	633	noncoding	-1.20563
MSTRG.3557.1	240	noncoding	-0.959756
MSTRG.3558.1	203	noncoding	-1.28009
MSTRG.3552.2	207	noncoding	-1.28618
MSTRG.3562.1	247	noncoding	-0.958655
MSTRG.3567.1	223	noncoding	-1.44705
MSTRG.3568.1	356	noncoding	-1.10125
MSTRG.3577.1	242	noncoding	-1.27312
MSTRG.3576.3	234	noncoding	-1.21049
MSTRG.3580.1	249	noncoding	-1.13376
MSTRG.3576.4	222	noncoding	-0.697925
MSTRG.3581.1	202	noncoding	-1.26663
MSTRG.3583.1	258	noncoding	-1.15446
MSTRG.3575.1	365	noncoding	-1.17668
MSTRG.3585.1	235	noncoding	-1.10482
MSTRG.3590.1	596	noncoding	-1.27664
MSTRG.3603.1	468	noncoding	-1.14007
MSTRG.3605.1	317	noncoding	-1.29414
MSTRG.3606.1	659	noncoding	-1.30458
ENSRNOT00000084048	274	noncoding	-1.02711
MSTRG.3613.1	255	noncoding	-1.44079
MSTRG.3627.1	1673	noncoding	-1.24059
MSTRG.3634.1	238	noncoding	-0.713232
MSTRG.3644.1	407	noncoding	-1.19066
MSTRG.3645.1	407	noncoding	-1.19066
MSTRG.3646.1	212	noncoding	-1.17011
MSTRG.3653.1	385	noncoding	-1.25653
MSTRG.3655.1	556	noncoding	-1.34493
MSTRG.3681.1	201	noncoding	-1.14158
MSTRG.3674.1	777	noncoding	-1.36239
MSTRG.3686.1	936	noncoding	-0.998263
MSTRG.3696.4	455	noncoding	-1.10571
MSTRG.3707.1	292	noncoding	-1.02354
MSTRG.3708.1	252	noncoding	-1.18433
MSTRG.3709.1	237	noncoding	-0.841301
MSTRG.3711.1	253	noncoding	-1.52733
MSTRG.3716.1	520	noncoding	-1.41138
MSTRG.3726.1	294	noncoding	-1.22111
MSTRG.3730.1	300	noncoding	-1.20381
MSTRG.3737.5	229	noncoding	-1.1279
MSTRG.3739.1	215	noncoding	-1.05839
MSTRG.3747.1	286	noncoding	-1.17866
MSTRG.3748.1	614	noncoding	-0.898363
MSTRG.3749.1	234	noncoding	-1.27858
MSTRG.3750.1	219	noncoding	-1.29218
MSTRG.3761.1	950	noncoding	-1.10973
MSTRG.3778.1	533	noncoding	-1.40791
MSTRG.3779.1	252	noncoding	-1.20367
MSTRG.3786.1	230	noncoding	-1.3096
MSTRG.3789.1	203	noncoding	-1.31781
MSTRG.3794.2	363	noncoding	-1.18044
MSTRG.3792.1	260	noncoding	-0.99833
MSTRG.3798.1	205	noncoding	-0.674725
MSTRG.3799.1	202	noncoding	-1.3463
MSTRG.3796.3	202	noncoding	-1.38913
MSTRG.3832.1	376	noncoding	-0.744686
MSTRG.3839.1	1089	noncoding	-1.21802
ENSRNOT00000088154	296	noncoding	-1.08023
MSTRG.3849.4	316	noncoding	-1.16613
MSTRG.3851.1	212	noncoding	-1.46968
MSTRG.3844.1	542	noncoding	-1.01781
MSTRG.3848.1	296	noncoding	-1.23009
MSTRG.3856.1	282	noncoding	-1.1267
MSTRG.3860.1	402	noncoding	-0.961377
MSTRG.3861.1	232	noncoding	-1.17422
MSTRG.3867.1	405	noncoding	-0.775337
MSTRG.3873.1	767	noncoding	-1.1148
MSTRG.3876.4	427	noncoding	-1.48008
MSTRG.3875.1	526	noncoding	-0.990369
MSTRG.3878.1	311	noncoding	-0.991834
MSTRG.3884.1	228	noncoding	-1.12219
MSTRG.3887.1	327	noncoding	-1.09763
MSTRG.3888.1	1174	noncoding	-1.40736
MSTRG.3889.1	301	noncoding	-1.46674
MSTRG.3891.1	1962	noncoding	-1.26739
MSTRG.3892.1	261	noncoding	-1.34555
MSTRG.3893.1	214	noncoding	-1.37221
MSTRG.3896.1	261	noncoding	-1.34555
MSTRG.3898.1	214	noncoding	-1.18726
MSTRG.3899.1	455	noncoding	-1.13688
MSTRG.3911.1	312	noncoding	-1.06956
MSTRG.3912.1	390	noncoding	-1.18865
MSTRG.3927.1	670	noncoding	-1.22943
MSTRG.3930.1	531	noncoding	-1.07199
MSTRG.3941.1	230	noncoding	-1.14578
MSTRG.3942.1	530	noncoding	-0.977754
MSTRG.3944.1	683	noncoding	-1.28587
MSTRG.3952.1	209	noncoding	-1.22229
MSTRG.3954.1	309	noncoding	-1.28038
MSTRG.3962.1	278	noncoding	-1.2134
MSTRG.3969.1	2822	noncoding	-1.31885
MSTRG.3975.1	321	noncoding	-1.29676
MSTRG.3983.1	236	noncoding	-0.911077
MSTRG.3990.1	446	noncoding	-0.756889
MSTRG.3991.1	231	noncoding	-1.19707
MSTRG.4000.1	259	noncoding	-1.03539
MSTRG.4004.1	280	noncoding	-0.915536
MSTRG.4018.1	959	noncoding	-1.23294
MSTRG.4019.1	569	noncoding	-0.75382
MSTRG.4020.1	230	noncoding	-1.18006
MSTRG.4024.1	372	noncoding	-0.983192
MSTRG.4042.1	418	noncoding	-1.00601
MSTRG.4051.1	220	noncoding	-1.09198
MSTRG.4067.1	279	noncoding	-1.05519
MSTRG.4069.1	235	noncoding	-1.38922
ENSRNOT00000077747	294	noncoding	-1.17787
MSTRG.4056.1	610	noncoding	-0.743265
MSTRG.4057.1	232	noncoding	-1.00454
MSTRG.4060.1	324	noncoding	-1.33597
MSTRG.4061.1	317	noncoding	-1.40668
MSTRG.4063.1	410	noncoding	-1.07777
MSTRG.4074.1	209	noncoding	-1.18749
MSTRG.4070.1	430	noncoding	-1.30826
MSTRG.4079.1	756	noncoding	-1.09973
MSTRG.4080.1	208	noncoding	-1.11738
MSTRG.4082.1	687	noncoding	-1.11592
MSTRG.4087.1	302	noncoding	-1.00666
ENSRNOT00000077645	300	noncoding	-0.99768
MSTRG.4104.1	587	noncoding	-1.13098
MSTRG.4117.1	202	noncoding	-1.05053
MSTRG.4126.1	245	noncoding	-1.33396
MSTRG.4134.1	291	noncoding	-1.34696
MSTRG.4143.1	220	noncoding	-1.3245
MSTRG.4149.1	240	noncoding	-1.18915
MSTRG.4151.1	222	noncoding	-1.30148
MSTRG.4162.1	287	noncoding	-1.07616
MSTRG.4180.1	629	noncoding	-1.15932
MSTRG.4181.1	239	noncoding	-1.03351
MSTRG.4183.1	234	noncoding	-1.1785
MSTRG.4184.1	211	noncoding	-0.926984
MSTRG.4187.1	286	noncoding	-1.35287
MSTRG.4188.1	289	noncoding	-1.2995
MSTRG.4189.1	213	noncoding	-0.962545
MSTRG.4198.1	384	noncoding	-0.99973
MSTRG.4200.1	336	noncoding	-1.13554
MSTRG.4207.1	350	noncoding	-1.31801
MSTRG.4204.1	247	noncoding	-1.21375
MSTRG.4208.1	236	noncoding	-1.25916
MSTRG.4235.1	210	noncoding	-1.12993
MSTRG.4239.4	407	noncoding	-0.961822
MSTRG.4240.1	284	noncoding	-1.08975
MSTRG.4256.1	249	noncoding	-0.968203
MSTRG.4269.1	257	noncoding	-0.952594
MSTRG.4282.4	203	noncoding	-1.10091
MSTRG.4283.1	278	noncoding	-0.962605
MSTRG.4284.1	263	noncoding	-1.20668
MSTRG.4285.1	452	noncoding	-0.995067
MSTRG.4287.1	239	noncoding	-1.4085
MSTRG.4299.1	360	noncoding	-1.17791
MSTRG.4300.1	828	noncoding	-1.06929
MSTRG.4303.1	381	noncoding	-0.7943
MSTRG.4313.1	310	noncoding	-1.04061
MSTRG.4315.1	202	noncoding	-1.07648
MSTRG.4321.1	329	noncoding	-1.38926
MSTRG.4331.1	369	noncoding	-1.23105
MSTRG.4338.1	232	noncoding	-1.48898
MSTRG.4336.1	318	noncoding	-1.16432
MSTRG.4337.1	639	noncoding	-1.29155
MSTRG.4349.1	408	noncoding	-1.00599
MSTRG.4363.1	1778	noncoding	-0.97061
MSTRG.4365.1	1151	noncoding	-1.32945
MSTRG.4371.1	210	noncoding	-1.08988
MSTRG.4383.1	256	noncoding	-1.14994
MSTRG.4385.1	216	noncoding	-1.16304
MSTRG.4389.1	210	noncoding	-1.1209
MSTRG.4390.1	347	noncoding	-1.18222
MSTRG.4391.1	206	noncoding	-1.07942
MSTRG.4397.1	272	noncoding	-1.24191
MSTRG.4393.1	250	noncoding	-1.07796
MSTRG.4395.1	809	noncoding	-1.07924
MSTRG.4412.1	208	noncoding	-1.02273
MSTRG.4414.1	242	noncoding	-1.22698
MSTRG.4427.1	625	noncoding	-1.11311
MSTRG.4430.1	291	noncoding	-1.09753
MSTRG.4434.1	240	noncoding	-1.42072
MSTRG.4436.1	473	noncoding	-1.41311
MSTRG.4442.1	210	noncoding	-1.09864
MSTRG.4444.1	201	noncoding	-1.05943
MSTRG.4462.1	303	noncoding	-1.1456
MSTRG.4458.1	222	noncoding	-1.17238
MSTRG.4470.1	215	noncoding	-0.949844
MSTRG.4481.2	505	noncoding	-1.09663
MSTRG.4494.1	298	noncoding	-1.08056
MSTRG.4484.1	228	noncoding	-1.36485
MSTRG.4485.1	753	noncoding	-1.0963
MSTRG.4501.1	278	noncoding	-1.03124
MSTRG.4499.1	231	noncoding	-1.13711
MSTRG.4502.1	224	noncoding	-1.00589
MSTRG.4511.1	259	noncoding	-1.00832
MSTRG.4513.1	259	noncoding	-1.04803
ENSRNOT00000083598	221	noncoding	-1.22293
MSTRG.4525.1	208	noncoding	-1.53338
MSTRG.4545.1	207	noncoding	-1.41209
MSTRG.4546.1	579	noncoding	-1.19021
MSTRG.4547.1	224	noncoding	-0.988123
MSTRG.4548.1	223	noncoding	-1.12418
MSTRG.4542.1	226	noncoding	-1.10613
MSTRG.4563.1	222	noncoding	-1.21573
MSTRG.4568.1	229	noncoding	-1.11482
MSTRG.4575.1	426	noncoding	-0.963679
ENSRNOT00000082362	271	noncoding	-0.594988
MSTRG.4576.1	210	noncoding	-1.31072
MSTRG.4584.1	305	noncoding	-0.908699
MSTRG.4595.1	372	noncoding	-1.3019
MSTRG.4597.1	427	noncoding	-1.09897
MSTRG.4603.1	207	noncoding	-0.766839
MSTRG.4617.1	286	noncoding	-1.18514
MSTRG.4624.1	456	noncoding	-0.968137
MSTRG.4626.1	375	noncoding	-0.798408
MSTRG.4637.1	349	noncoding	-1.1743
MSTRG.4668.4	363	noncoding	-1.1251
MSTRG.4670.1	212	noncoding	-1.05433
MSTRG.4660.1	306	noncoding	-1.36458
MSTRG.4662.1	297	noncoding	-1.19464
MSTRG.4680.1	235	noncoding	-1.12142
MSTRG.4681.1	263	noncoding	-1.24066
MSTRG.4677.1	285	noncoding	-1.40013
MSTRG.4683.1	232	noncoding	-1.19627
MSTRG.4686.1	255	noncoding	-0.740821
MSTRG.4692.1	409	noncoding	-1.25491
MSTRG.4695.1	298	noncoding	-1.02475
MSTRG.4696.1	445	noncoding	-1.10246
MSTRG.4691.1	377	noncoding	-1.36626
MSTRG.4728.1	1691	noncoding	-1.11746
MSTRG.4708.1	263	noncoding	-1.38069
MSTRG.4711.1	285	noncoding	-1.26986
MSTRG.4714.1	228	noncoding	-0.848667
MSTRG.4716.1	353	noncoding	-1.24922
MSTRG.4719.1	279	noncoding	-1.13061
MSTRG.4721.1	873	noncoding	-1.35837
MSTRG.4722.1	557	noncoding	-1.30622
MSTRG.4737.1	227	noncoding	-1.11788
MSTRG.4742.1	205	noncoding	-1.38631
MSTRG.4745.1	296	noncoding	-1.2412
MSTRG.4753.1	261	noncoding	-1.13235
MSTRG.4752.2	250	noncoding	-1.19872
MSTRG.4755.1	205	noncoding	-1.22263
MSTRG.4759.1	202	noncoding	-1.1943
MSTRG.4761.1	833	noncoding	-1.30764
MSTRG.4750.1	203	noncoding	-1.08733
MSTRG.4770.1	455	noncoding	-1.0742
MSTRG.4779.1	288	noncoding	-1.16603
MSTRG.4780.1	269	noncoding	-0.788087
MSTRG.4778.4	347	noncoding	-1.18609
MSTRG.4771.1	378	noncoding	-1.01355
MSTRG.4772.1	380	noncoding	-1.30004
MSTRG.4774.1	275	noncoding	-0.892718
MSTRG.4775.1	212	noncoding	-0.977804
MSTRG.4788.1	225	noncoding	-1.07838
MSTRG.4798.1	319	noncoding	-1.38012
MSTRG.4800.1	243	noncoding	-1.1412
MSTRG.4801.1	228	noncoding	-1.08132
MSTRG.4804.1	308	noncoding	-1.25707
MSTRG.4808.1	262	noncoding	-1.06306
MSTRG.4824.1	232	noncoding	-1.33774
MSTRG.4827.1	279	noncoding	-1.13365
MSTRG.4840.1	601	noncoding	-1.17295
MSTRG.4850.1	507	noncoding	-1.01198
MSTRG.4875.1	203	noncoding	-1.15028
MSTRG.4885.1	237	noncoding	-1.03338
MSTRG.4906.1	202	noncoding	-1.33083
MSTRG.4900.1	546	noncoding	-0.930753
MSTRG.4915.1	277	noncoding	-0.979059
MSTRG.4929.1	205	noncoding	-1.19635
MSTRG.4938.1	329	noncoding	-1.20515
MSTRG.4940.1	234	noncoding	-1.25101
MSTRG.4945.1	255	noncoding	-1.401
MSTRG.4947.1	218	noncoding	-1.38876
MSTRG.4971.1	398	noncoding	-0.994154
MSTRG.4963.1	396	noncoding	-1.16049
MSTRG.4974.1	236	noncoding	-0.942185
MSTRG.4975.1	219	noncoding	-0.965782
MSTRG.4977.1	220	noncoding	-1.27788
MSTRG.4978.1	453	noncoding	-1.32835
MSTRG.4981.1	399	noncoding	-1.14137
MSTRG.4987.1	257	noncoding	-1.05204
MSTRG.4988.1	240	noncoding	-1.01625
MSTRG.4996.1	237	noncoding	-1.21814
MSTRG.4999.1	347	noncoding	-1.0407
MSTRG.5004.1	320	noncoding	-0.908547
MSTRG.5005.1	308	noncoding	-1.1627
MSTRG.5006.1	328	noncoding	-0.92688
MSTRG.5010.1	523	noncoding	-1.37201
MSTRG.5024.1	236	noncoding	-0.970381
MSTRG.5030.1	229	noncoding	-1.41324
MSTRG.5037.1	620	noncoding	-1.28997
MSTRG.5039.1	315	noncoding	-1.08318
MSTRG.5078.1	284	noncoding	-0.693306
MSTRG.5079.1	399	noncoding	-1.05153
MSTRG.5091.1	320	noncoding	-1.25924
MSTRG.5099.1	222	noncoding	-1.31505
MSTRG.5103.1	326	noncoding	-1.09514
MSTRG.5122.1	248	noncoding	-1.25289
MSTRG.5146.1	233	noncoding	-0.77505
MSTRG.5163.1	785	noncoding	-1.12169
MSTRG.5174.1	214	noncoding	-0.913153
MSTRG.5175.1	303	noncoding	-1.06448
MSTRG.5180.1	271	noncoding	-1.14747
MSTRG.5181.1	202	noncoding	-1.2661
MSTRG.5186.1	233	noncoding	-1.30591
MSTRG.5188.1	388	noncoding	-1.24531
MSTRG.5189.1	203	noncoding	-1.23202
MSTRG.5195.1	254	noncoding	-1.20418
MSTRG.5196.1	282	noncoding	-1.34333
MSTRG.5198.1	206	noncoding	-0.98542
ENSRNOT00000087601	397	noncoding	-1.26786
MSTRG.5218.1	587	noncoding	-1.36363
MSTRG.5234.1	229	noncoding	-0.982804
MSTRG.5238.1	372	noncoding	-0.698153
MSTRG.5252.1	481	noncoding	-1.40902
MSTRG.5243.1	214	noncoding	-1.24117
MSTRG.5247.1	223	noncoding	-1.02574
MSTRG.5244.1	240	noncoding	-1.15378
MSTRG.5262.1	388	noncoding	-1.0845
MSTRG.5272.1	241	noncoding	-1.04005
MSTRG.5275.1	224	noncoding	-1.18286
MSTRG.5276.1	213	noncoding	-0.939607
MSTRG.5278.1	296	noncoding	-1.44964
MSTRG.5281.1	750	noncoding	-1.3129
MSTRG.5288.4	238	noncoding	-0.884949
MSTRG.5286.1	680	noncoding	-0.855478
MSTRG.5287.1	598	noncoding	-1.17275
MSTRG.5301.3	253	noncoding	-1.43375
MSTRG.5301.4	295	noncoding	-1.23313
MSTRG.5301.5	274	noncoding	-1.07529
MSTRG.5298.1	224	noncoding	-1.23779
MSTRG.5300.1	341	noncoding	-1.15867
MSTRG.5313.2	605	noncoding	-1.08036
MSTRG.5315.1	481	noncoding	-0.928496
MSTRG.5316.1	215	noncoding	-1.36344
MSTRG.5319.1	269	noncoding	-1.16023
MSTRG.5331.1	201	noncoding	-1.439
MSTRG.5336.1	548	noncoding	-1.13404
ENSRNOT00000091948	283	noncoding	-0.673513
MSTRG.5350.1	239	noncoding	-1.34595
MSTRG.5352.1	227	noncoding	-1.09813
MSTRG.5370.1	212	noncoding	-1.38477
MSTRG.5376.1	232	noncoding	-1.33406
MSTRG.5386.1	1011	noncoding	-1.31112
MSTRG.5389.1	519	noncoding	-0.926489
MSTRG.5391.1	423	noncoding	-1.19339
MSTRG.5390.2	344	noncoding	-1.02123
MSTRG.5392.1	289	noncoding	-0.986549
MSTRG.5398.1	214	noncoding	-1.37975
MSTRG.5402.1	306	noncoding	-0.932832
MSTRG.5412.1	456	noncoding	-1.22736
MSTRG.5406.1	582	noncoding	-1.05056
MSTRG.5407.1	411	noncoding	-0.944163
MSTRG.5408.1	294	noncoding	-0.944992
MSTRG.5410.1	304	noncoding	-1.18635
MSTRG.5418.1	603	noncoding	-1.1121
MSTRG.5419.1	272	noncoding	-1.17765
MSTRG.5420.1	277	noncoding	-1.23978
MSTRG.5422.1	1099	noncoding	-0.888521
ENSRNOT00000081044	305	noncoding	-0.818225
MSTRG.5431.1	266	noncoding	-1.12409
MSTRG.5432.1	255	noncoding	-1.18053
MSTRG.5434.1	208	noncoding	-1.03125
MSTRG.5447.1	219	noncoding	-1.34985
MSTRG.5446.3	226	noncoding	-1.18921
MSTRG.5448.1	279	noncoding	-1.32769
MSTRG.5436.1	565	noncoding	-1.06585
ENSRNOT00000084411	201	noncoding	-1.35817
MSTRG.5458.1	381	noncoding	-0.935062
MSTRG.5460.1	497	noncoding	-1.12125
MSTRG.5454.1	213	noncoding	-1.02884
MSTRG.5456.1	295	noncoding	-0.986169
MSTRG.5462.1	225	noncoding	-0.849773
MSTRG.5464.1	287	noncoding	-1.17848
MSTRG.5465.1	1005	noncoding	-1.06224
MSTRG.5468.1	209	noncoding	-1.0457
MSTRG.5473.1	277	noncoding	-1.09594
MSTRG.5477.3	644	noncoding	-0.952431
MSTRG.5484.1	289	noncoding	-1.08718
MSTRG.5490.1	485	noncoding	-1.11598
MSTRG.5496.1	273	noncoding	-1.32992
MSTRG.5497.1	222	noncoding	-1.05177
MSTRG.5493.1	353	noncoding	-0.928355
MSTRG.5504.5	205	noncoding	-1.24594
MSTRG.5500.1	361	noncoding	-0.8946
MSTRG.5512.1	397	noncoding	-1.01311
MSTRG.5508.1	235	noncoding	-0.770843
MSTRG.5530.1	205	noncoding	-1.1487
MSTRG.5532.1	227	noncoding	-1.38447
MSTRG.5535.1	1024	noncoding	-1.15799
MSTRG.5538.1	415	noncoding	-1.30941
MSTRG.5545.1	293	noncoding	-1.0339
MSTRG.5553.1	207	noncoding	-0.900805
MSTRG.5559.3	693	noncoding	-0.691691
MSTRG.5560.1	546	noncoding	-1.13641
MSTRG.5562.1	228	noncoding	-1.03998
MSTRG.5563.1	319	noncoding	-1.21882
MSTRG.5557.1	207	noncoding	-0.784408
MSTRG.5570.1	278	noncoding	-1.39276
MSTRG.5571.1	272	noncoding	-1.17698
MSTRG.5572.1	300	noncoding	-1.05551
MSTRG.5569.3	213	noncoding	-0.943081
MSTRG.5579.1	301	noncoding	-1.29165
MSTRG.5590.1	253	noncoding	-1.13963
MSTRG.5586.1	258	noncoding	-1.11094
MSTRG.5592.1	213	noncoding	-1.13886
MSTRG.5614.1	272	noncoding	-1.21399
MSTRG.5615.1	233	noncoding	-1.02166
MSTRG.5616.1	216	noncoding	-1.09844
MSTRG.5617.1	225	noncoding	-1.1858
MSTRG.5622.1	532	noncoding	-1.25694
MSTRG.5624.1	210	noncoding	-1.24604
MSTRG.5621.2	203	noncoding	-1.11978
MSTRG.5635.1	209	noncoding	-0.750491
MSTRG.5636.1	306	noncoding	-1.1297
MSTRG.5637.1	211	noncoding	-0.724713
MSTRG.5666.1	281	noncoding	-1.0738
MSTRG.5683.5	312	noncoding	-1.11264
MSTRG.5686.1	334	noncoding	-1.09345
MSTRG.5693.4	358	noncoding	-1.21967
MSTRG.5695.1	203	noncoding	-1.27315
MSTRG.5699.1	209	noncoding	-1.31427
ENSRNOT00000077478	289	noncoding	-1.30766
MSTRG.5705.1	370	noncoding	-1.08002
MSTRG.5707.1	239	noncoding	-0.846497
MSTRG.5713.1	204	noncoding	-1.51448
MSTRG.5714.1	474	noncoding	-1.22614
MSTRG.5747.1	222	noncoding	-1.22225
MSTRG.5746.3	281	noncoding	-1.02008
MSTRG.5751.1	715	noncoding	-1.11485
MSTRG.5758.1	302	noncoding	-1.1067
MSTRG.5763.1	616	noncoding	-0.786945
MSTRG.5764.1	281	noncoding	-0.98813
MSTRG.5774.1	354	noncoding	-0.962349
MSTRG.5775.1	241	noncoding	-1.0715
MSTRG.5792.1	372	noncoding	-0.924245
MSTRG.5802.1	221	noncoding	-1.31902
MSTRG.5806.1	401	noncoding	-0.992728
MSTRG.5823.1	247	noncoding	-1.14353
MSTRG.5829.1	592	noncoding	-1.07574
MSTRG.5834.4	259	noncoding	-1.07254
MSTRG.5837.1	300	noncoding	-1.09607
MSTRG.5841.1	213	noncoding	-1.08279
MSTRG.5845.1	760	noncoding	-1.07874
MSTRG.5843.1	304	noncoding	-1.16791
MSTRG.5851.1	201	noncoding	-1.37012
MSTRG.5856.3	510	noncoding	-1.33563
MSTRG.5871.1	201	noncoding	-0.898706
MSTRG.5874.5	466	noncoding	-1.15576
MSTRG.5877.1	311	noncoding	-0.719707
MSTRG.5878.1	307	noncoding	-1.34982
MSTRG.5882.1	555	noncoding	-1.23648
MSTRG.5884.1	548	noncoding	-1.19825
MSTRG.5887.1	254	noncoding	-1.20048
MSTRG.5907.1	233	noncoding	-1.40922
MSTRG.5906.2	227	noncoding	-0.908668
MSTRG.5906.3	368	noncoding	-1.01311
MSTRG.5906.4	292	noncoding	-0.784791
MSTRG.5909.1	379	noncoding	-1.16773
MSTRG.5910.1	291	noncoding	-0.776638
MSTRG.5911.1	224	noncoding	-1.30239
MSTRG.5906.5	921	noncoding	-1.0024
MSTRG.5913.1	285	noncoding	-1.07211
MSTRG.5916.1	312	noncoding	-1.11508
MSTRG.5899.1	481	noncoding	-0.95969
MSTRG.5918.1	310	noncoding	-0.798701
MSTRG.5926.1	215	noncoding	-1.23715
MSTRG.5931.1	418	noncoding	-1.06108
MSTRG.5932.1	297	noncoding	-1.25799
MSTRG.5942.1	224	noncoding	-1.05781
MSTRG.5946.1	265	noncoding	-1.16558
MSTRG.5951.1	229	noncoding	-1.40441
MSTRG.5954.2	340	noncoding	-1.22504
MSTRG.5958.1	208	noncoding	-1.42227
MSTRG.5959.1	517	noncoding	-0.860625
MSTRG.5960.1	232	noncoding	-1.34085
MSTRG.5961.1	297	noncoding	-0.826746
ENSRNOT00000087333	234	noncoding	-1.11574
ENSRNOT00000083762	299	noncoding	-1.23507
MSTRG.5968.1	236	noncoding	-0.878779
MSTRG.5969.1	207	noncoding	-1.52504
MSTRG.5975.2	280	noncoding	-1.3154
MSTRG.5979.1	662	noncoding	-1.0597
MSTRG.5980.1	239	noncoding	-1.15586
MSTRG.5981.1	543	noncoding	-1.29607
MSTRG.5983.1	545	noncoding	-1.28682
MSTRG.5984.1	1641	noncoding	-1.24763
MSTRG.5989.4	1070	noncoding	-1.09712
MSTRG.5988.1	307	noncoding	-1.15115
MSTRG.5993.4	498	noncoding	-1.26416
MSTRG.5995.1	267	noncoding	-1.39638
MSTRG.5999.1	246	noncoding	-1.34016
MSTRG.5997.1	278	noncoding	-1.14905
MSTRG.6002.1	729	noncoding	-1.01807
MSTRG.6003.1	1936	noncoding	-1.14224
MSTRG.6000.1	225	noncoding	-1.5714
MSTRG.6005.1	208	noncoding	-1.13692
MSTRG.6010.1	280	noncoding	-0.992712
MSTRG.6012.1	213	noncoding	-1.43293
MSTRG.6021.2	383	noncoding	-1.38961
ENSRNOT00000085261	234	noncoding	-1.17284
MSTRG.6055.1	206	noncoding	-1.28217
MSTRG.6069.1	513	noncoding	-1.33811
MSTRG.6075.1	595	noncoding	-0.978919
MSTRG.6088.1	204	noncoding	-1.16897
MSTRG.6100.3	203	noncoding	-1.148
MSTRG.6096.1	443	noncoding	-1.01507
MSTRG.6105.1	332	noncoding	-1.1494
MSTRG.6122.4	369	noncoding	-0.872398
MSTRG.6145.1	212	noncoding	-1.0518
MSTRG.6142.1	229	noncoding	-1.23955
MSTRG.6146.1	657	noncoding	-1.02466
ENSRNOT00000086312	273	noncoding	-1.15665
MSTRG.6158.1	447	noncoding	-1.15351
MSTRG.6167.1	219	noncoding	-1.10614
MSTRG.6172.1	228	noncoding	-0.994573
MSTRG.6188.2	565	noncoding	-1.14623
MSTRG.6189.1	680	noncoding	-1.28016
MSTRG.6200.1	333	noncoding	-1.16029
MSTRG.6204.1	236	noncoding	-1.32195
MSTRG.6218.1	345	noncoding	-0.912927
MSTRG.6220.1	221	noncoding	-1.27255
MSTRG.6227.1	239	noncoding	-1.03682
MSTRG.6228.1	420	noncoding	-1.06423
MSTRG.6229.1	221	noncoding	-1.39211
MSTRG.6234.1	285	noncoding	-0.898813
MSTRG.6240.1	216	noncoding	-1.18333
MSTRG.6244.1	619	noncoding	-0.853255
MSTRG.6249.1	410	noncoding	-0.709418
MSTRG.6251.1	460	noncoding	-1.37443
MSTRG.6252.1	377	noncoding	-1.12281
MSTRG.6258.1	216	noncoding	-1.46439
MSTRG.6259.1	333	noncoding	-1.0809
MSTRG.6261.1	467	noncoding	-1.28846
MSTRG.6263.1	1142	noncoding	-1.08985
MSTRG.6267.1	212	noncoding	-1.03179
MSTRG.6314.1	307	noncoding	-1.19571
MSTRG.6337.1	225	noncoding	-0.938818
MSTRG.6323.1	227	noncoding	-1.07204
MSTRG.6324.1	270	noncoding	-1.39278
MSTRG.6325.1	205	noncoding	-1.17549
MSTRG.6320.1	264	noncoding	-1.27601
MSTRG.6330.1	297	noncoding	-1.06217
MSTRG.6347.1	331	noncoding	-1.17457
MSTRG.6348.1	249	noncoding	-1.18708
MSTRG.6352.1	918	noncoding	-1.22081
MSTRG.6357.1	208	noncoding	-1.08911
MSTRG.6359.1	638	noncoding	-1.13943
MSTRG.6360.1	1160	noncoding	-1.20584
MSTRG.6364.1	239	noncoding	-1.00144
ENSRNOT00000092010	341	noncoding	-1.15974
MSTRG.6387.1	500	noncoding	-1.19799
MSTRG.6393.1	395	noncoding	-0.950077
MSTRG.6394.1	937	noncoding	-1.25138
MSTRG.6397.1	207	noncoding	-1.04718
MSTRG.6403.1	224	noncoding	-1.24535
MSTRG.6404.1	285	noncoding	-1.1558
MSTRG.6406.1	238	noncoding	-0.987997
MSTRG.6408.1	555	noncoding	-1.20323
MSTRG.6409.1	376	noncoding	-1.15624
MSTRG.6410.1	274	noncoding	-1.12269
MSTRG.6415.1	623	noncoding	-1.19917
MSTRG.6423.1	234	noncoding	-1.33733
MSTRG.6425.1	614	noncoding	-1.35104
ENSRNOT00000086581	313	noncoding	-1.24607
MSTRG.6428.1	205	noncoding	-1.27726
MSTRG.6439.1	421	noncoding	-1.36781
MSTRG.6437.1	230	noncoding	-0.903098
MSTRG.6438.1	203	noncoding	-1.11797
MSTRG.6447.1	454	noncoding	-1.01225
MSTRG.6454.1	320	noncoding	-1.16198
MSTRG.6470.1	475	noncoding	-1.05529
MSTRG.6467.1	791	noncoding	-1.31012
MSTRG.6468.1	205	noncoding	-1.1941
MSTRG.6476.1	445	noncoding	-1.01563
MSTRG.6472.1	239	noncoding	-1.05164
MSTRG.6481.1	279	noncoding	-1.24327
MSTRG.6482.1	243	noncoding	-1.10745
MSTRG.6486.1	328	noncoding	-1.10868
MSTRG.6487.1	255	noncoding	-1.18379
MSTRG.6502.1	744	noncoding	-1.40238
MSTRG.6507.1	568	noncoding	-1.23489
MSTRG.6508.1	444	noncoding	-1.25384
MSTRG.6506.2	945	noncoding	-0.918284
MSTRG.6513.1	510	noncoding	-1.11775
MSTRG.6514.1	695	noncoding	-1.18798
MSTRG.6520.1	221	noncoding	-1.10985
MSTRG.6522.1	579	noncoding	-1.02504
MSTRG.6536.1	217	noncoding	-1.08848
MSTRG.6537.1	352	noncoding	-1.04289
MSTRG.6538.1	242	noncoding	-1.0508
MSTRG.6547.1	208	noncoding	-0.86848
MSTRG.6550.1	230	noncoding	-1.08164
MSTRG.6555.1	201	noncoding	-1.40884
MSTRG.6575.1	379	noncoding	-1.12872
MSTRG.6574.1	227	noncoding	-1.39133
MSTRG.6581.2	288	noncoding	-1.11799
MSTRG.6586.1	566	noncoding	-0.734446
MSTRG.6587.1	221	noncoding	-0.997798
MSTRG.6590.1	218	noncoding	-0.835849
MSTRG.6592.1	410	noncoding	-0.947866
MSTRG.6593.1	250	noncoding	-1.31423
MSTRG.6596.1	496	noncoding	-1.13185
MSTRG.6597.1	277	noncoding	-1.36475
MSTRG.6598.1	215	noncoding	-1.27478
MSTRG.6619.1	211	noncoding	-1.19988
MSTRG.6612.1	377	noncoding	-1.20845
MSTRG.6624.1	606	noncoding	-1.09264
MSTRG.6626.1	1506	noncoding	-1.38891
MSTRG.6623.1	248	noncoding	-1.34061
MSTRG.6628.1	606	noncoding	-1.30919
MSTRG.6631.1	614	noncoding	-1.43357
MSTRG.6633.1	1427	noncoding	-1.07282
MSTRG.6640.3	311	noncoding	-0.957188
MSTRG.6641.1	239	noncoding	-0.942906
MSTRG.6642.1	238	noncoding	-1.22195
MSTRG.6646.1	223	noncoding	-1.19084
MSTRG.6654.1	221	noncoding	-1.30912
ENSRNOT00000089219	268	noncoding	-1.17288
MSTRG.6684.1	264	noncoding	-1.02868
MSTRG.6685.1	249	noncoding	-1.01548
MSTRG.6698.1	395	noncoding	-0.859448
MSTRG.6691.1	295	noncoding	-1.255
ENSRNOT00000078307	261	noncoding	-1.23918
MSTRG.6708.1	447	noncoding	-1.11274
MSTRG.6709.1	338	noncoding	-0.954676
MSTRG.6710.1	259	noncoding	-1.35355
MSTRG.6706.1	255	noncoding	-1.44474
MSTRG.6716.1	896	noncoding	-1.08267
MSTRG.6717.1	292	noncoding	-1.33129
MSTRG.6718.1	262	noncoding	-0.922353
MSTRG.6714.1	201	noncoding	-0.981697
MSTRG.6712.1	285	noncoding	-0.954115
MSTRG.6731.1	264	noncoding	-1.03081
MSTRG.6742.1	358	noncoding	-1.25978
MSTRG.6755.1	221	noncoding	-1.52517
MSTRG.6756.1	319	noncoding	-1.10052
MSTRG.6762.5	315	noncoding	-1.38311
MSTRG.6764.1	271	noncoding	-1.11864
MSTRG.6762.6	999	noncoding	-0.821
MSTRG.6759.1	1525	noncoding	-1.22321
MSTRG.6767.1	1011	noncoding	-1.09343
MSTRG.6769.1	613	noncoding	-1.2529
MSTRG.6782.1	209	noncoding	-1.20969
MSTRG.6783.1	402	noncoding	-1.20967
MSTRG.6790.1	205	noncoding	-1.51017
MSTRG.6796.1	2098	noncoding	-1.1446
MSTRG.6803.1	219	noncoding	-1.33317
MSTRG.6813.1	284	noncoding	-1.03385
MSTRG.6810.1	236	noncoding	-1.25707
MSTRG.6825.6	430	noncoding	-1.37416
MSTRG.6824.1	1015	noncoding	-1.16499
MSTRG.6829.1	290	noncoding	-1.4115
MSTRG.6832.1	1040	noncoding	-1.25037
MSTRG.6835.1	282	noncoding	-1.17555
MSTRG.6841.1	306	noncoding	-1.1196
MSTRG.6842.1	210	noncoding	-1.30866
MSTRG.6843.1	312	noncoding	-1.16528
MSTRG.6844.1	620	noncoding	-1.35679
MSTRG.6845.1	385	noncoding	-1.08487
MSTRG.6846.1	249	noncoding	-1.03048
MSTRG.6850.1	217	noncoding	-1.42954
MSTRG.6863.1	428	noncoding	-1.17855
MSTRG.6859.6	457	noncoding	-1.07844
MSTRG.6859.7	360	noncoding	-1.15721
MSTRG.6858.1	246	noncoding	-1.26071
MSTRG.6855.1	219	noncoding	-1.29082
MSTRG.6872.1	254	noncoding	-1.43146
MSTRG.6884.1	234	noncoding	-0.970065
MSTRG.6898.1	246	noncoding	-1.13248
MSTRG.6900.1	492	noncoding	-1.06886
ENSRNOT00000082094	206	noncoding	-0.960443
MSTRG.6917.1	205	noncoding	-1.28246
MSTRG.6918.1	673	noncoding	-1.05124
MSTRG.6919.1	205	noncoding	-1.45611
MSTRG.6921.1	221	noncoding	-1.08884
MSTRG.6923.1	255	noncoding	-1.42981
MSTRG.6932.1	232	noncoding	-1.33244
MSTRG.6940.1	281	noncoding	-1.12235
MSTRG.6941.1	207	noncoding	-1.31614
MSTRG.6945.1	292	noncoding	-0.93125
MSTRG.6948.1	330	noncoding	-0.926346
ENSRNOT00000091343	251	noncoding	-1.1828
MSTRG.6959.1	337	noncoding	-1.19798
MSTRG.6960.1	307	noncoding	-1.13459
MSTRG.6964.1	274	noncoding	-1.08266
MSTRG.6968.1	1204	noncoding	-1.10536
MSTRG.6970.1	202	noncoding	-1.1414
MSTRG.6975.1	343	noncoding	-1.34542
MSTRG.6983.1	290	noncoding	-1.16303
MSTRG.6996.3	385	noncoding	-0.907781
MSTRG.6998.1	439	noncoding	-1.06599
MSTRG.7000.1	489	noncoding	-1.23629
MSTRG.7008.1	520	noncoding	-1.15824
MSTRG.7009.1	576	noncoding	-1.18187
MSTRG.7010.1	559	noncoding	-1.05298
MSTRG.7012.1	305	noncoding	-1.14749
MSTRG.7015.1	422	noncoding	-1.1662
MSTRG.7016.1	341	noncoding	-1.13288
MSTRG.7019.1	336	noncoding	-1.1118
MSTRG.7029.1	631	noncoding	-1.00058
MSTRG.7039.1	226	noncoding	-0.99266
MSTRG.7040.1	791	noncoding	-1.15516
MSTRG.7046.1	482	noncoding	-0.876532
MSTRG.7073.1	219	noncoding	-1.37718
MSTRG.7101.1	275	noncoding	-1.03781
MSTRG.7112.1	228	noncoding	-1.2691
MSTRG.7120.1	258	noncoding	-1.0126
MSTRG.7130.1	267	noncoding	-0.962778
MSTRG.7131.1	209	noncoding	-1.12912
MSTRG.7148.1	462	noncoding	-1.50972
MSTRG.7154.1	290	noncoding	-1.25924
MSTRG.7162.1	206	noncoding	-1.30659
MSTRG.7171.1	206	noncoding	-1.07262
MSTRG.7173.1	447	noncoding	-1.11958
MSTRG.7174.1	275	noncoding	-1.24699
MSTRG.7172.3	471	noncoding	-1.40881
MSTRG.7179.1	306	noncoding	-0.913664
MSTRG.7183.1	613	noncoding	-1.10374
MSTRG.7184.1	349	noncoding	-1.27744
MSTRG.7187.1	228	noncoding	-1.0455
MSTRG.7189.1	536	noncoding	-0.898015
MSTRG.7200.1	700	noncoding	-0.934316
MSTRG.7202.1	233	noncoding	-1.40911
MSTRG.7210.1	202	noncoding	-0.943108
MSTRG.7211.1	290	noncoding	-1.08455
MSTRG.7208.1	217	noncoding	-1.45231
MSTRG.7215.1	205	noncoding	-1.0108
MSTRG.7222.1	228	noncoding	-1.07767
MSTRG.7227.1	232	noncoding	-1.01992
MSTRG.7228.1	236	noncoding	-1.21893
MSTRG.7229.1	479	noncoding	-1.0737
MSTRG.7230.1	396	noncoding	-1.37488
MSTRG.7234.1	270	noncoding	-0.861679
MSTRG.7248.1	215	noncoding	-1.11176
MSTRG.7249.1	261	noncoding	-1.28071
MSTRG.7250.1	228	noncoding	-1.16474
MSTRG.7259.1	326	noncoding	-1.17955
MSTRG.7260.1	720	noncoding	-1.1885
MSTRG.7261.1	456	noncoding	-1.03999
MSTRG.7262.1	288	noncoding	-1.53236
MSTRG.7265.1	202	noncoding	-0.970942
MSTRG.7266.1	300	noncoding	-1.18596
MSTRG.7256.1	203	noncoding	-0.916382
MSTRG.7267.1	351	noncoding	-1.11229
MSTRG.7268.1	241	noncoding	-1.24585
MSTRG.7274.1	214	noncoding	-1.06637
MSTRG.7278.1	917	noncoding	-1.2469
MSTRG.7276.1	219	noncoding	-1.31146
MSTRG.7277.1	252	noncoding	-1.08918
MSTRG.7290.1	209	noncoding	-1.19567
ENSRNOT00000083673	267	noncoding	-1.16755
MSTRG.7297.1	504	noncoding	-1.03907
MSTRG.7308.1	214	noncoding	-1.20625
MSTRG.7309.1	270	noncoding	-1.31935
ENSRNOT00000083868	282	noncoding	-1.17591
MSTRG.7320.1	480	noncoding	-0.892888
MSTRG.7345.1	1460	noncoding	-1.33173
MSTRG.7347.1	654	noncoding	-1.28023
MSTRG.7355.1	302	noncoding	-1.48993
MSTRG.7358.1	222	noncoding	-0.970987
ENSRNOT00000080664	309	noncoding	-1.21424
ENSRNOT00000092077	260	noncoding	-1.11043
MSTRG.7375.3	595	noncoding	-1.30893
MSTRG.7375.4	614	noncoding	-1.19888
MSTRG.7375.6	390	noncoding	-1.07427
MSTRG.7379.1	219	noncoding	-0.942269
MSTRG.7380.1	840	noncoding	-0.966327
MSTRG.7366.1	249	noncoding	-0.925874
MSTRG.7370.1	220	noncoding	-1.37808
MSTRG.7373.1	256	noncoding	-0.911032
MSTRG.7386.1	1537	noncoding	-1.20462
MSTRG.7389.1	311	noncoding	-1.25684
MSTRG.7392.1	489	noncoding	-0.998651
MSTRG.7396.1	237	noncoding	-1.31649
MSTRG.7397.1	383	noncoding	-1.0725
MSTRG.7403.1	216	noncoding	-0.930154
MSTRG.7404.1	232	noncoding	-0.950148
MSTRG.7407.1	685	noncoding	-1.04814
MSTRG.7408.1	213	noncoding	-1.28813
MSTRG.7415.1	1532	noncoding	-1.14863
MSTRG.7428.1	305	noncoding	-1.09177
MSTRG.7429.1	251	noncoding	-0.995079
MSTRG.7431.1	207	noncoding	-1.38575
MSTRG.7432.1	274	noncoding	-0.838933
MSTRG.7416.1	286	noncoding	-1.45603
MSTRG.7417.1	360	noncoding	-1.42256
MSTRG.7418.1	285	noncoding	-1.33841
MSTRG.7419.1	286	noncoding	-1.09317
MSTRG.7437.1	204	noncoding	-0.908976
ENSRNOT00000092621	303	noncoding	-0.960125
ENSRNOT00000092559	488	noncoding	-1.13884
ENSRNOT00000084145	256	noncoding	-1.02435
MSTRG.7459.1	1022	noncoding	-0.985934
MSTRG.7464.1	248	noncoding	-1.18855
MSTRG.7465.1	497	noncoding	-0.980761
MSTRG.7463.2	204	noncoding	-0.990465
MSTRG.7462.1	238	noncoding	-1.0684
MSTRG.7493.1	347	noncoding	-1.11468
MSTRG.7522.1	521	noncoding	-0.902344
MSTRG.7532.1	463	noncoding	-0.983677
MSTRG.7527.1	243	noncoding	-1.42622
ENSRNOT00000092656	495	noncoding	-1.27528
MSTRG.7534.1	1016	noncoding	-1.37925
MSTRG.7536.1	492	noncoding	-1.11428
MSTRG.7558.1	240	noncoding	-0.986776
MSTRG.7559.1	389	noncoding	-1.32111
MSTRG.7560.1	213	noncoding	-1.42396
MSTRG.7561.1	217	noncoding	-1.39952
MSTRG.7562.1	305	noncoding	-1.32451
MSTRG.7563.1	406	noncoding	-1.08061
MSTRG.7564.1	717	noncoding	-1.11925
MSTRG.7570.1	282	noncoding	-0.915821
MSTRG.7591.1	382	noncoding	-1.19512
MSTRG.7605.4	239	noncoding	-1.2322
MSTRG.7619.1	346	noncoding	-1.28259
MSTRG.7622.5	225	noncoding	-0.800781
MSTRG.7627.1	872	noncoding	-1.27599
MSTRG.7628.1	485	noncoding	-1.41877
MSTRG.7635.1	406	noncoding	-1.10582
MSTRG.7636.1	588	noncoding	-1.22497
MSTRG.7633.1	236	noncoding	-1.30898
MSTRG.7641.1	994	noncoding	-1.36488
MSTRG.7650.1	213	noncoding	-1.10287
MSTRG.7651.1	379	noncoding	-0.937065
MSTRG.7652.1	551	noncoding	-1.22879
MSTRG.7656.1	575	noncoding	-1.19568
MSTRG.7664.1	244	noncoding	-1.26845
MSTRG.7665.1	311	noncoding	-1.06849
MSTRG.7670.1	221	noncoding	-1.00879
MSTRG.7691.1	472	noncoding	-1.16176
MSTRG.7724.2	225	noncoding	-1.20348
MSTRG.7738.1	432	noncoding	-1.2374
MSTRG.7778.1	375	noncoding	-1.19767
MSTRG.7788.1	204	noncoding	-1.12336
MSTRG.7796.1	248	noncoding	-1.16319
MSTRG.7810.1	271	noncoding	-1.08773
MSTRG.7812.1	976	noncoding	-1.12264
MSTRG.7813.1	338	noncoding	-1.12139
MSTRG.7814.1	223	noncoding	-1.04769
MSTRG.7819.1	551	noncoding	-1.22687
MSTRG.7824.1	419	noncoding	-1.23673
MSTRG.7860.1	245	noncoding	-1.06602
MSTRG.7861.1	284	noncoding	-0.866162
MSTRG.7870.3	252	noncoding	-1.03157
MSTRG.7878.1	211	noncoding	-1.3058
MSTRG.7880.1	324	noncoding	-1.26946
MSTRG.7881.1	267	noncoding	-1.1602
MSTRG.7888.1	201	noncoding	-1.24603
MSTRG.7919.1	425	noncoding	-1.01082
MSTRG.7920.1	216	noncoding	-0.929427
MSTRG.7912.1	214	noncoding	-1.37938
MSTRG.7913.1	239	noncoding	-1.4876
MSTRG.7916.1	277	noncoding	-1.19189
MSTRG.7934.1	214	noncoding	-1.54233
MSTRG.7956.1	561	noncoding	-1.05742
MSTRG.7959.1	209	noncoding	-1.04334
MSTRG.7964.1	321	noncoding	-1.16105
MSTRG.7970.3	836	noncoding	-1.13835
MSTRG.7968.1	402	noncoding	-1.18865
MSTRG.7976.1	391	noncoding	-1.14896
MSTRG.7984.1	256	noncoding	-0.873549
MSTRG.7991.1	223	noncoding	-0.98097
MSTRG.7992.1	278	noncoding	-1.18626
MSTRG.8000.2	298	noncoding	-0.929224
MSTRG.8001.1	240	noncoding	-0.991956
MSTRG.8002.1	233	noncoding	-1.41964
MSTRG.8005.1	206	noncoding	-1.06281
MSTRG.8010.1	1718	noncoding	-1.25985
MSTRG.8011.1	222	noncoding	-1.00976
MSTRG.8012.1	217	noncoding	-1.16744
MSTRG.8022.1	271	noncoding	-1.10195
MSTRG.8030.1	212	noncoding	-1.04855
MSTRG.8034.1	516	noncoding	-1.14472
MSTRG.8040.1	233	noncoding	-1.18898
MSTRG.8041.1	238	noncoding	-1.41124
MSTRG.8045.1	287	noncoding	-1.34009
MSTRG.8053.1	526	noncoding	-1.37998
MSTRG.8059.1	232	noncoding	-0.990676
MSTRG.8058.3	302	noncoding	-1.13128
MSTRG.8063.1	325	noncoding	-1.08006
MSTRG.8064.1	251	noncoding	-0.957134
MSTRG.8066.1	216	noncoding	-1.09752
MSTRG.8074.1	249	noncoding	-0.887537
MSTRG.8077.1	304	noncoding	-1.38825
MSTRG.8093.1	256	noncoding	-1.16451
MSTRG.8094.1	240	noncoding	-1.23548
MSTRG.8095.1	256	noncoding	-1.46024
MSTRG.8110.1	441	noncoding	-1.01289
MSTRG.8108.1	271	noncoding	-1.05263
MSTRG.8122.1	297	noncoding	-1.08355
MSTRG.8134.1	233	noncoding	-1.52268
MSTRG.8135.1	278	noncoding	-1.32238
MSTRG.8131.1	532	noncoding	-1.19358
MSTRG.8142.1	241	noncoding	-1.13244
MSTRG.8146.1	432	noncoding	-1.14236
MSTRG.8147.1	224	noncoding	-1.14003
MSTRG.8158.1	228	noncoding	-1.06297
MSTRG.8161.1	1338	noncoding	-0.998378
MSTRG.8165.1	315	noncoding	-1.19091
MSTRG.8166.1	203	noncoding	-1.23682
MSTRG.8168.1	280	noncoding	-1.16641
MSTRG.8164.4	351	noncoding	-1.07067
MSTRG.8170.1	315	noncoding	-1.1277
MSTRG.8175.1	289	noncoding	-1.50566
MSTRG.8179.1	285	noncoding	-1.133
MSTRG.8178.3	261	noncoding	-1.15525
MSTRG.8184.1	268	noncoding	-1.09987
MSTRG.8189.1	221	noncoding	-0.921529
MSTRG.8210.3	224	noncoding	-1.32945
MSTRG.8217.1	214	noncoding	-1.13636
MSTRG.8218.1	270	noncoding	-1.21547
MSTRG.8230.1	651	noncoding	-1.03243
MSTRG.8227.1	275	noncoding	-1.21971
MSTRG.8223.1	231	noncoding	-0.836493
MSTRG.8235.2	204	noncoding	-1.42533
MSTRG.8234.1	239	noncoding	-1.38215
MSTRG.8247.1	273	noncoding	-1.20086
MSTRG.8252.1	593	noncoding	-1.36374
MSTRG.8258.1	215	noncoding	-1.06195
MSTRG.8259.1	280	noncoding	-1.05413
MSTRG.8271.1	600	noncoding	-1.21947
MSTRG.8272.5	501	noncoding	-0.26839
MSTRG.8272.6	389	noncoding	-1.16808
MSTRG.8279.1	201	noncoding	-1.23029
MSTRG.8285.1	481	noncoding	-1.24434
MSTRG.8287.1	305	noncoding	-1.1264
MSTRG.8288.1	212	noncoding	-1.05592
MSTRG.8291.1	432	noncoding	-0.638872
MSTRG.8294.1	286	noncoding	-1.11329
MSTRG.8293.2	246	noncoding	-1.27168
MSTRG.8305.1	226	noncoding	-0.964291
MSTRG.8316.4	288	noncoding	-1.17004
MSTRG.8314.1	299	noncoding	-1.39391
MSTRG.8333.1	518	noncoding	-1.35559
ENSRNOT00000079179	262	noncoding	-0.969246
MSTRG.8326.1	342	noncoding	-1.4908
ENSRNOT00000078287	320	noncoding	-1.22525
MSTRG.8359.1	252	noncoding	-1.0823
MSTRG.8374.1	653	noncoding	-1.25676
MSTRG.8377.1	345	noncoding	-1.38511
MSTRG.8379.1	209	noncoding	-1.12738
MSTRG.8380.1	365	noncoding	-1.29071
MSTRG.8390.1	222	noncoding	-1.00102
MSTRG.8394.1	206	noncoding	-1.22599
MSTRG.8386.1	273	noncoding	-0.818
MSTRG.8387.1	906	noncoding	-0.922693
MSTRG.8397.1	2222	noncoding	-1.12761
MSTRG.8398.1	263	noncoding	-1.10211
MSTRG.8402.1	238	noncoding	-1.40653
MSTRG.8414.1	386	noncoding	-1.37634
MSTRG.8416.1	330	noncoding	-1.09705
MSTRG.8440.1	285	noncoding	-0.656747
MSTRG.8443.1	288	noncoding	-1.52365
MSTRG.8451.1	338	noncoding	-1.04558
MSTRG.8452.1	347	noncoding	-1.15524
MSTRG.8455.1	263	noncoding	-0.928459
MSTRG.8456.1	417	noncoding	-0.848817
MSTRG.8457.1	614	noncoding	-1.0874
MSTRG.8454.2	550	noncoding	-1.01417
MSTRG.8459.6	340	noncoding	-0.696807
MSTRG.8465.1	266	noncoding	-1.40292
MSTRG.8470.1	219	noncoding	-1.34145
MSTRG.8475.1	253	noncoding	-1.14745
MSTRG.8477.1	236	noncoding	-1.5071
MSTRG.8485.1	238	noncoding	-1.21096
MSTRG.8489.1	249	noncoding	-1.21696
MSTRG.8491.1	220	noncoding	-1.32827
MSTRG.8495.1	251	noncoding	-1.29703
MSTRG.8502.1	353	noncoding	-1.32592
MSTRG.8514.8	326	noncoding	-1.16148
MSTRG.8521.1	217	noncoding	-1.28158
MSTRG.8523.1	209	noncoding	-1.13333
MSTRG.8524.1	325	noncoding	-0.973729
MSTRG.8528.1	218	noncoding	-1.40008
MSTRG.8516.1	268	noncoding	-1.35494
MSTRG.8517.1	329	noncoding	-1.16339
ENSRNOT00000091695	289	noncoding	-1.28825
MSTRG.8535.1	237	noncoding	-1.11941
MSTRG.8536.1	270	noncoding	-1.08344
MSTRG.8539.1	213	noncoding	-1.19511
MSTRG.8538.3	252	noncoding	-1.37077
MSTRG.8552.1	275	noncoding	-1.191
MSTRG.8559.2	215	noncoding	-1.41707
MSTRG.8562.1	221	noncoding	-1.19868
MSTRG.8574.1	393	noncoding	-1.34369
MSTRG.8580.1	646	noncoding	-1.31402
MSTRG.8585.1	233	noncoding	-1.23154
MSTRG.8587.1	304	noncoding	-0.969368
MSTRG.8592.1	260	noncoding	-0.92665
MSTRG.8603.1	262	noncoding	-1.12735
MSTRG.8614.5	532	noncoding	-1.05314
MSTRG.8615.1	334	noncoding	-0.935047
MSTRG.8613.1	407	noncoding	-1.08062
MSTRG.8618.1	305	noncoding	-1.16733
MSTRG.8633.1	219	noncoding	-0.929559
MSTRG.8643.1	218	noncoding	-1.13626
MSTRG.8657.1	232	noncoding	-1.05026
MSTRG.8659.1	305	noncoding	-1.5243
MSTRG.8672.4	589	noncoding	-1.09122
MSTRG.8677.1	354	noncoding	-0.983187
MSTRG.8678.1	461	noncoding	-1.1297
MSTRG.8681.1	219	noncoding	-1.15999
MSTRG.8682.1	209	noncoding	-1.34757
MSTRG.8685.1	222	noncoding	-1.20176
MSTRG.8687.1	239	noncoding	-1.27251
MSTRG.8695.1	217	noncoding	-1.21597
MSTRG.8752.1	669	noncoding	-1.35704
MSTRG.8759.1	311	noncoding	-1.28
MSTRG.8765.2	651	noncoding	-1.2105
MSTRG.8773.1	238	noncoding	-1.43925
MSTRG.8771.1	219	noncoding	-1.04645
MSTRG.8780.1	244	noncoding	-0.965894
MSTRG.8777.1	242	noncoding	-1.08329
MSTRG.8785.1	585	noncoding	-0.890468
MSTRG.8798.1	334	noncoding	-0.873106
MSTRG.8810.1	205	noncoding	-1.42435
MSTRG.8821.1	570	noncoding	-1.34536
MSTRG.8825.1	703	noncoding	-1.24956
MSTRG.8826.1	240	noncoding	-1.2655
MSTRG.8829.1	628	noncoding	-0.919944
ENSRNOT00000071148	225	noncoding	-0.872709
MSTRG.8870.1	309	noncoding	-1.49768
MSTRG.8871.1	596	noncoding	-1.093
MSTRG.8872.1	231	noncoding	-1.48728
MSTRG.8865.1	414	noncoding	-1.15628
MSTRG.8878.1	285	noncoding	-1.34944
MSTRG.8884.1	221	noncoding	-1.26933
MSTRG.8885.1	973	noncoding	-0.930025
MSTRG.8886.1	291	noncoding	-1.26234
MSTRG.8888.1	353	noncoding	-1.19612
MSTRG.8894.1	267	noncoding	-1.23937
MSTRG.8896.1	338	noncoding	-1.20665
MSTRG.8903.1	270	noncoding	-1.28561
MSTRG.8904.1	674	noncoding	-1.39502
MSTRG.8945.3	213	noncoding	-1.13874
MSTRG.8948.1	236	noncoding	-1.50424
MSTRG.8953.1	2685	noncoding	-1.02806
MSTRG.8955.2	267	noncoding	-0.914088
MSTRG.8956.1	322	noncoding	-1.15122
MSTRG.8957.1	326	noncoding	-1.29572
MSTRG.8958.1	250	noncoding	-0.934119
MSTRG.8971.1	225	noncoding	-1.12971
MSTRG.8968.1	314	noncoding	-1.1087
MSTRG.8975.2	300	noncoding	-1.07479
MSTRG.8975.3	309	noncoding	-0.801824
MSTRG.8975.7	407	noncoding	-0.894959
MSTRG.8972.1	958	noncoding	-1.10743
ENSRNOT00000087802	271	noncoding	-1.20179
MSTRG.8997.3	1168	noncoding	-1.13929
MSTRG.9001.1	331	noncoding	-1.15964
MSTRG.9009.1	211	noncoding	-1.05063
MSTRG.9025.1	320	noncoding	-1.12182
MSTRG.9027.1	275	noncoding	-1.18374
MSTRG.9024.4	641	noncoding	-1.38143
MSTRG.9023.1	226	noncoding	-1.03431
MSTRG.9030.1	431	noncoding	-1.11469
MSTRG.9032.1	250	noncoding	-1.26763
MSTRG.9037.1	347	noncoding	-1.23489
MSTRG.9038.1	207	noncoding	-0.885671
MSTRG.9035.2	223	noncoding	-1.27497
MSTRG.9036.3	223	noncoding	-1.11397
MSTRG.9057.1	250	noncoding	-1.11641
MSTRG.9054.1	215	noncoding	-1.02367
MSTRG.9066.1	277	noncoding	-1.05523
MSTRG.9077.1	279	noncoding	-1.05509
MSTRG.9078.1	396	noncoding	-1.33453
MSTRG.9098.3	519	noncoding	-1.23342
MSTRG.9098.4	740	noncoding	-1.16833
MSTRG.9096.1	953	noncoding	-1.30406
MSTRG.9099.2	412	noncoding	-1.0121
MSTRG.9109.1	245	noncoding	-1.33386
MSTRG.9116.1	366	noncoding	-1.1773
MSTRG.9119.1	285	noncoding	-1.17533
MSTRG.9120.1	211	noncoding	-1.07062
MSTRG.9122.1	563	noncoding	-1.38662
MSTRG.9124.2	335	noncoding	-0.98971
ENSRNOT00000082568	286	noncoding	-0.930143
MSTRG.9132.1	291	noncoding	-1.39702
MSTRG.9133.1	229	noncoding	-1.08712
MSTRG.9134.1	295	noncoding	-1.17276
MSTRG.9137.1	729	noncoding	-0.879957
MSTRG.9139.1	350	noncoding	-0.878478
MSTRG.9140.1	222	noncoding	-1.4451
MSTRG.9147.1	2273	noncoding	-1.06748
MSTRG.9155.1	229	noncoding	-1.2103
MSTRG.9157.1	232	noncoding	-1.14265
MSTRG.9164.1	204	noncoding	-1.3627
MSTRG.9165.1	213	noncoding	-1.06577
MSTRG.9167.1	209	noncoding	-0.961671
MSTRG.9168.1	332	noncoding	-1.03283
MSTRG.9169.1	344	noncoding	-1.28115
MSTRG.9170.1	425	noncoding	-0.78782
MSTRG.9171.1	223	noncoding	-1.15992
MSTRG.9172.1	232	noncoding	-0.879382
MSTRG.9175.1	233	noncoding	-1.123
ENSRNOT00000083101	275	noncoding	-1.34751
MSTRG.9188.1	347	noncoding	-1.22465
MSTRG.9187.4	340	noncoding	-1.18479
MSTRG.9189.1	532	noncoding	-1.39231
MSTRG.9184.1	203	noncoding	-1.50249
MSTRG.9185.1	1514	noncoding	-1.31245
MSTRG.9200.1	272	noncoding	-0.731663
MSTRG.9191.1	583	noncoding	-1.18812
MSTRG.9195.1	422	noncoding	-0.978318
MSTRG.9203.1	318	noncoding	-1.15012
MSTRG.9214.1	332	noncoding	-0.929576
MSTRG.9230.1	255	noncoding	-1.14238
MSTRG.9228.1	397	noncoding	-1.14686
MSTRG.9231.1	215	noncoding	-1.05552
MSTRG.9244.1	666	noncoding	-1.26958
MSTRG.9246.1	230	noncoding	-1.03107
MSTRG.9250.1	270	noncoding	-1.25217
MSTRG.9262.1	247	noncoding	-1.1531
MSTRG.9257.1	233	noncoding	-1.2673
MSTRG.9267.1	727	noncoding	-1.36396
MSTRG.9268.1	210	noncoding	-1.38423
MSTRG.9264.1	204	noncoding	-1.06526
MSTRG.9271.1	222	noncoding	-1.07609
MSTRG.9278.1	682	noncoding	-1.14941
MSTRG.9283.1	888	noncoding	-1.21216
MSTRG.9284.1	340	noncoding	-1.4138
MSTRG.9286.1	568	noncoding	-1.23729
MSTRG.9287.1	234	noncoding	-1.09799
MSTRG.9289.1	240	noncoding	-0.954204
MSTRG.9281.1	539	noncoding	-1.35572
MSTRG.9297.1	236	noncoding	-1.15581
MSTRG.9299.1	215	noncoding	-0.934298
MSTRG.9308.1	280	noncoding	-1.10798
MSTRG.9312.1	282	noncoding	-1.20301
MSTRG.9316.1	641	noncoding	-0.933747
MSTRG.9309.1	225	noncoding	-0.937936
MSTRG.9321.1	237	noncoding	-0.948833
MSTRG.9324.1	377	noncoding	-0.650357
MSTRG.9326.1	262	noncoding	-1.25515
MSTRG.9328.1	408	noncoding	-1.30288
MSTRG.9329.1	201	noncoding	-1.36809
MSTRG.9330.1	312	noncoding	-0.846876
MSTRG.9339.1	212	noncoding	-1.48004
MSTRG.9340.1	241	noncoding	-1.29654
MSTRG.9341.1	222	noncoding	-1.10754
MSTRG.9342.1	224	noncoding	-0.993779
MSTRG.9343.1	281	noncoding	-1.31118
MSTRG.9338.2	320	noncoding	-1.34679
MSTRG.9334.1	218	noncoding	-0.977771
MSTRG.9350.1	1744	noncoding	-1.12126
MSTRG.9351.1	201	noncoding	-1.38675
MSTRG.9352.1	408	noncoding	-1.39321
MSTRG.9353.1	1422	noncoding	-1.19344
MSTRG.9354.1	272	noncoding	-1.37783
MSTRG.9348.1	268	noncoding	-1.14273
MSTRG.9359.1	1127	noncoding	-1.16309
MSTRG.9360.1	251	noncoding	-1.23438
MSTRG.9362.1	278	noncoding	-1.45365
MSTRG.9364.1	296	noncoding	-1.43198
MSTRG.9367.1	204	noncoding	-1.10662
MSTRG.9371.1	354	noncoding	-1.25835
MSTRG.9372.1	290	noncoding	-1.30716
MSTRG.9375.1	294	noncoding	-0.991043
MSTRG.9376.1	206	noncoding	-1.16627
MSTRG.9377.1	268	noncoding	-1.00562
MSTRG.9378.1	1583	noncoding	-1.01216
MSTRG.9381.1	268	noncoding	-0.953377
MSTRG.9384.1	222	noncoding	-1.01989
MSTRG.9385.1	356	noncoding	-1.13721
MSTRG.9393.1	203	noncoding	-1.14649
MSTRG.9405.1	352	noncoding	-0.977349
MSTRG.9406.1	237	noncoding	-1.1353
MSTRG.9408.1	202	noncoding	-0.970633
MSTRG.9416.1	350	noncoding	-1.15502
MSTRG.9420.1	217	noncoding	-1.31043
MSTRG.9425.1	579	noncoding	-1.34223
MSTRG.9431.1	228	noncoding	-0.894442
MSTRG.9428.1	361	noncoding	-1.34451
MSTRG.9437.1	224	noncoding	-1.11569
MSTRG.9438.1	229	noncoding	-1.14635
MSTRG.9432.1	325	noncoding	-0.989777
MSTRG.9434.1	508	noncoding	-1.21671
MSTRG.9441.4	302	noncoding	-1.39938
MSTRG.9452.1	233	noncoding	-0.950974
MSTRG.9449.1	496	noncoding	-1.03914
ENSRNOT00000091162	272	noncoding	-1.11517
MSTRG.9460.1	643	noncoding	-1.21864
MSTRG.9461.1	452	noncoding	-1.23957
MSTRG.9464.1	968	noncoding	-1.27449
MSTRG.9481.1	246	noncoding	-0.949916
MSTRG.9487.1	339	noncoding	-1.13258
MSTRG.9491.1	220	noncoding	-1.25649
MSTRG.9494.1	207	noncoding	-1.0303
MSTRG.9513.1	318	noncoding	-1.06121
MSTRG.9516.1	202	noncoding	-1.40815
MSTRG.9517.1	375	noncoding	-1.14592
ENSRNOT00000082690	290	noncoding	-1.08455
MSTRG.9536.1	212	noncoding	-1.14709
MSTRG.9551.1	876	noncoding	-1.34945
MSTRG.9560.1	855	noncoding	-1.21757
MSTRG.9562.1	759	noncoding	-0.899833
MSTRG.9563.1	228	noncoding	-1.39764
MSTRG.9588.1	690	noncoding	-1.01406
MSTRG.9589.1	210	noncoding	-1.37129
MSTRG.9590.1	241	noncoding	-0.959387
MSTRG.9597.1	494	noncoding	-1.10881
MSTRG.9599.1	267	noncoding	-1.26499
MSTRG.9600.1	217	noncoding	-1.06546
MSTRG.9602.1	261	noncoding	-1.13639
MSTRG.9603.1	394	noncoding	-1.11367
MSTRG.9615.1	431	noncoding	-1.01416
MSTRG.9618.1	1124	noncoding	-1.18087
MSTRG.9621.1	324	noncoding	-1.46712
ENSRNOT00000086781	305	noncoding	-1.16547
MSTRG.9635.1	260	noncoding	-1.17109
MSTRG.9652.1	271	noncoding	-1.51487
MSTRG.9659.1	595	noncoding	-1.32482
MSTRG.9662.1	230	noncoding	-1.10244
MSTRG.9665.1	471	noncoding	-1.1965
MSTRG.9664.1	332	noncoding	-1.37881
MSTRG.9676.1	333	noncoding	-1.23365
MSTRG.9679.1	1256	noncoding	-1.10028
MSTRG.9686.1	238	noncoding	-1.37361
MSTRG.9698.1	1096	noncoding	-1.13327
MSTRG.9704.1	418	noncoding	-1.08793
MSTRG.9701.1	237	noncoding	-1.16598
MSTRG.9702.1	241	noncoding	-0.908212
MSTRG.9709.1	275	noncoding	-0.934851
MSTRG.9710.1	290	noncoding	-1.03374
MSTRG.9713.1	1287	noncoding	-1.25191
MSTRG.9720.1	2126	noncoding	-1.15214
MSTRG.9721.1	280	noncoding	-1.36764
MSTRG.9722.1	440	noncoding	-1.19806
MSTRG.9725.1	291	noncoding	-1.40251
MSTRG.9717.1	641	noncoding	-1.23335
MSTRG.9738.1	227	noncoding	-1.19742
MSTRG.9743.1	597	noncoding	-1.03101
MSTRG.9745.1	847	noncoding	-1.35522
MSTRG.9763.1	235	noncoding	-1.16802
MSTRG.9764.1	854	noncoding	-1.26848
MSTRG.9765.1	220	noncoding	-1.23505
MSTRG.9766.1	312	noncoding	-1.41302
MSTRG.9759.1	784	noncoding	-1.40664
MSTRG.9760.1	433	noncoding	-1.12292
MSTRG.9768.1	457	noncoding	-1.44982
MSTRG.9776.1	345	noncoding	-1.33282
MSTRG.9779.1	397	noncoding	-0.843686
MSTRG.9782.1	251	noncoding	-1.071
MSTRG.9786.1	343	noncoding	-1.1682
MSTRG.9795.1	514	noncoding	-1.33749
MSTRG.9796.1	273	noncoding	-1.16648
MSTRG.9797.1	379	noncoding	-1.18778
MSTRG.9798.1	235	noncoding	-0.840062
MSTRG.9799.1	332	noncoding	-1.15951
MSTRG.9800.1	211	noncoding	-0.961869
MSTRG.9792.1	316	noncoding	-1.1034
MSTRG.9805.1	353	noncoding	-1.31374
MSTRG.9809.1	213	noncoding	-1.19102
MSTRG.9823.1	241	noncoding	-1.08393
MSTRG.9830.1	224	noncoding	-1.29813
MSTRG.9840.1	567	noncoding	-1.19843
MSTRG.9843.1	420	noncoding	-1.3458
MSTRG.9848.1	204	noncoding	-1.23832
MSTRG.9868.2	623	noncoding	-1.3321
MSTRG.9873.1	246	noncoding	-1.09644
ENSRNOT00000082724	300	noncoding	-1.04793
MSTRG.9889.1	214	noncoding	-1.21756
MSTRG.9893.1	301	noncoding	-1.46289
MSTRG.9891.1	233	noncoding	-1.38177
MSTRG.9902.1	278	noncoding	-0.867164
MSTRG.9897.1	287	noncoding	-1.26013
MSTRG.9904.1	281	noncoding	-0.998199
MSTRG.9906.1	380	noncoding	-0.996919
MSTRG.9907.1	759	noncoding	-1.38982
MSTRG.9916.5	686	noncoding	-1.16104
MSTRG.9917.1	221	noncoding	-1.42735
MSTRG.9913.1	236	noncoding	-1.25416
MSTRG.9918.1	644	noncoding	-1.35352
MSTRG.9920.1	311	noncoding	-1.34364
MSTRG.9925.1	609	noncoding	-1.35076
MSTRG.9936.1	229	noncoding	-1.13716
MSTRG.9939.1	1112	noncoding	-1.23848
MSTRG.9943.2	443	noncoding	-0.778319
MSTRG.9945.1	854	noncoding	-1.22686
MSTRG.9946.1	574	noncoding	-1.32012
MSTRG.9947.1	270	noncoding	-1.21987
MSTRG.9950.1	339	noncoding	-1.19509
MSTRG.9951.1	285	noncoding	-1.3529
MSTRG.9955.5	626	noncoding	-1.2819
MSTRG.9955.6	324	noncoding	-1.109
MSTRG.9955.7	278	noncoding	-1.29963
MSTRG.9956.1	303	noncoding	-1.18667
MSTRG.9962.1	229	noncoding	-1.42183
MSTRG.9967.1	227	noncoding	-0.938072
MSTRG.9972.1	382	noncoding	-1.2877
MSTRG.9978.1	255	noncoding	-1.14913
MSTRG.9979.1	216	noncoding	-1.21006
MSTRG.9982.1	395	noncoding	-1.01739
ENSRNOT00000084810	315	noncoding	-1.21748
MSTRG.9986.1	212	noncoding	-1.2949
MSTRG.9987.1	204	noncoding	-1.00329
MSTRG.9988.1	279	noncoding	-1.07405
MSTRG.9993.1	240	noncoding	-1.25386
MSTRG.9998.1	3815	noncoding	-1.1893
MSTRG.10009.1	227	noncoding	-1.1176
MSTRG.10017.1	212	noncoding	-1.24887
MSTRG.10019.1	201	noncoding	-1.49177
MSTRG.10020.1	212	noncoding	-1.06236
MSTRG.10031.1	302	noncoding	-1.10292
MSTRG.10035.1	261	noncoding	-1.26249
MSTRG.10038.1	434	noncoding	-1.22436
MSTRG.10043.1	209	noncoding	-1.12408
MSTRG.10047.1	435	noncoding	-1.33559
MSTRG.10050.1	208	noncoding	-1.00706
MSTRG.10053.1	502	noncoding	-0.885903
MSTRG.10054.1	229	noncoding	-1.43649
MSTRG.10057.1	1057	noncoding	-1.15167
MSTRG.10063.1	281	noncoding	-1.33028
MSTRG.10101.1	276	noncoding	-1.31669
MSTRG.10114.1	330	noncoding	-1.49098
MSTRG.10129.1	210	noncoding	-1.04317
MSTRG.10130.1	213	noncoding	-1.15315
MSTRG.10138.2	232	noncoding	-1.16971
MSTRG.10138.3	411	noncoding	-0.687743
MSTRG.10140.1	261	noncoding	-1.02374
MSTRG.10141.1	214	noncoding	-1.01033
MSTRG.10144.1	341	noncoding	-1.22927
MSTRG.10157.1	259	noncoding	-1.3265
MSTRG.10154.1	219	noncoding	-1.39015
MSTRG.10158.1	229	noncoding	-1.27503
MSTRG.10162.1	271	noncoding	-1.1164
ENSRNOT00000084592	256	noncoding	-1.43854
ENSRNOT00000078406	256	noncoding	-1.43854
MSTRG.10168.1	322	noncoding	-1.13286
MSTRG.10172.1	236	noncoding	-1.16657
MSTRG.10184.1	268	noncoding	-1.46305
MSTRG.10183.1	273	noncoding	-1.21619
MSTRG.10191.1	220	noncoding	-1.15998
MSTRG.10204.1	213	noncoding	-0.928253
MSTRG.10205.1	560	noncoding	-1.12415
MSTRG.10218.1	364	noncoding	-0.885315
MSTRG.10219.1	1293	noncoding	-1.14316
MSTRG.10228.1	227	noncoding	-1.38511
MSTRG.10229.1	220	noncoding	-1.14861
MSTRG.10230.1	619	noncoding	-1.12119
MSTRG.10247.1	385	noncoding	-0.825961
MSTRG.10248.1	214	noncoding	-1.27823
MSTRG.10249.1	206	noncoding	-1.29416
MSTRG.10254.2	771	noncoding	-1.18558
MSTRG.10258.1	217	noncoding	-0.820033
MSTRG.10268.1	256	noncoding	-0.891486
MSTRG.10278.1	289	noncoding	-1.13669
MSTRG.10301.1	320	noncoding	-1.28144
MSTRG.10296.1	275	noncoding	-1.53268
MSTRG.10310.1	208	noncoding	-1.23238
MSTRG.10321.1	296	noncoding	-1.31627
MSTRG.10323.1	201	noncoding	-1.15465
MSTRG.10326.1	302	noncoding	-1.05576
MSTRG.10327.1	237	noncoding	-1.12254
MSTRG.10331.1	507	noncoding	-1.14401
MSTRG.10332.1	266	noncoding	-1.13463
[truncated: 4,822 more rows]
