# Supplementary material for: Co-expression network analysis of lncRNAs and mRNAs in rat liver tissue reveals the complex interactions in response to pathogenic cytotoxicity
Source: Int J Biol Sci. 2019 Aug 22;15(11):2296–307. doi: 10.7150/ijbs.33735 (PMC6775316; doi:10.7150/ijbs.33735)
Supplement: Supplementary file 3 — Supplementary table S5. [file ijbsv15p2296s3.xlsx]

## Sheet: Sheet1
Table S5. Information for differentially expressed transcripts
Id	Location	log2(FC)_CAR	Padj_CAR	Regulation_CAR	log2(FC)_CHL	Padj_CHL	Regulation_CHL	log2(FC)_THI	Padj_THI	Regulation_THI
ENSRNOT00000000025	chr4:168903565-168933079	1.21837	1.4e-19	DOWN	NA	NA	NA	NA	NA	NA
ENSRNOT00000000041	chr13:49074644-49082729	2.25734	6.5e-16	DOWN	1.95247	2.78e-16	DOWN	1.6722	9.98e-06	DOWN
ENSRNOT00000000172	chr18:40701984-40716686	1.36063	2.64e-12	DOWN	1.0615	1.43e-05	DOWN	2.02899	2.19e-28	DOWN
ENSRNOT00000000180	chrX:23167696-23187341	1.66656	0.00047825	DOWN	2.79345	5.51e-09	DOWN	3.05786	3.95e-13	DOWN
ENSRNOT00000000256	chr10:69423086-69424979	-2.99013	6.68e-07	UP	NA	NA	NA	NA	NA	NA
ENSRNOT00000000304	chr20:48881194-48925081	1.15658	0.00308183	DOWN	NA	NA	NA	NA	NA	NA
ENSRNOT00000000477	chr20:4536212-4542073	1.0357	3.35e-23	DOWN	NA	NA	NA	1.024	1.36e-11	DOWN
ENSRNOT00000000495	chr20:4392626-4396243	-1.37404	0.00211751	UP	NA	NA	NA	NA	NA	NA
ENSRNOT00000000525	chr20:4043741-4049711	-1.13708	2.59e-05	UP	NA	NA	NA	NA	NA	NA
ENSRNOT00000000526	chr20:4020317-4026346	1.24229	0.0241214	DOWN	NA	NA	NA	NA	NA	NA
ENSRNOT00000000632	chr20:6923498-6932785	-2.07875	7.48e-05	UP	NA	NA	NA	-1.23595	0.0395628	UP
ENSRNOT00000000718	chr20:45143453-45260119	1.13465	0.000223519	DOWN	NA	NA	NA	1.48618	1.57e-06	DOWN
ENSRNOT00000000754	chr20:18780605-18938511	-1.07291	5.14e-05	UP	NA	NA	NA	NA	NA	NA
ENSRNOT00000000792	chr20:22454463-22459025	-1.74866	0.00453473	UP	NA	NA	NA	-3.0252	1e-10	UP
ENSRNOT00000000995	chr20:1876173-1878126	-1.61207	0.023958	UP	NA	NA	NA	NA	NA	NA
ENSRNOT00000001024	chr20:2515520-2517472	1.10329	3.15e-10	DOWN	NA	NA	NA	NA	NA	NA
ENSRNOT00000001075	chr20:40618128-40712592	-1.6156	0.00055659	UP	NA	NA	NA	NA	NA	NA
ENSRNOT00000001126	chr20:5120474-5123073	1.46732	9.83e-31	DOWN	NA	NA	NA	NA	NA	NA
ENSRNOT00000001153	chr20:5008508-5017669	-2.04989	0.00045774	UP	-2.63178	5.36e-07	UP	-1.58184	0.0137768	UP
ENSRNOT00000001234	chr12:8085525-8108972	-2.6595	4.92e-16	UP	NA	NA	NA	-1.18724	0.0439445	UP
ENSRNOT00000001295	chr12:36576020-36587839	-2.16782	7.39e-26	UP	-1.15244	1.22e-06	UP	NA	NA	NA
ENSRNOT00000001331	chr12:12013911-12025549	-1.46047	0.0311564	UP	NA	NA	NA	-3.36437	5.53e-12	UP
ENSRNOT00000001338	chr12:37184763-37185548	-1.19568	0.00028907	UP	-1.3891	0.000293577	UP	-1.15278	0.00237768	UP
ENSRNOT00000001477	chr12:13914114-13924531	1.25807	0.00743958	DOWN	1.6691	6.61e-05	DOWN	1.19574	0.0388772	DOWN
ENSRNOT00000001493	chr12:44215847-44381289	1.26486	0.0273478	DOWN	NA	NA	NA	NA	NA	NA
ENSRNOT00000001508	chr12:46316236-46326790	1.20908	6.96e-07	DOWN	NA	NA	NA	NA	NA	NA
ENSRNOT00000001518	chr12:46791528-46794797	-1.22054	9.83e-17	UP	-1.37334	2.48e-19	UP	NA	NA	NA
ENSRNOT00000001540	chr20:9910522-9929705	-2.26547	0.000852649	UP	NA	NA	NA	NA	NA	NA
ENSRNOT00000001551	chr12:47179664-47209357	1.37569	8.95e-08	DOWN	NA	NA	NA	NA	NA	NA
ENSRNOT00000001552	chr12:47193964-47209784	1.3015	1.45e-07	DOWN	NA	NA	NA	NA	NA	NA
ENSRNOT00000001570	chr12:47444104-47456894	-2.57547	5.31e-06	UP	NA	NA	NA	NA	NA	NA
ENSRNOT00000001699	chr20:12806957-12820466	1.45012	9.31e-16	DOWN	NA	NA	NA	NA	NA	NA
ENSRNOT00000001712	chr12:39822637-39850567	-1.50247	2.02e-13	UP	NA	NA	NA	NA	NA	NA
ENSRNOT00000001720	chr12:16923990-16934706	-1.23994	1.41e-08	UP	NA	NA	NA	-2.0987	5.21e-23	UP
ENSRNOT00000001775	chr12:17735740-17755285	-1.52348	5.38e-06	UP	-1.44086	5.38e-05	UP	-1.5381	5.12e-07	UP
ENSRNOT00000001816	chr12:40466495-40498752	1.20894	2.36e-45	DOWN	NA	NA	NA	NA	NA	NA
ENSRNOT00000001818	chr12:40533632-40536620	1.4043	0.000772819	DOWN	NA	NA	NA	NA	NA	NA
ENSRNOT00000001872	chr12:41600005-41619186	1.02722	5.64e-29	DOWN	NA	NA	NA	NA	NA	NA
ENSRNOT00000001874	chr12:22122953-22125091	1.2778	0.0113376	DOWN	1.64764	0.000142025	DOWN	NA	NA	NA
ENSRNOT00000001960	chr12:23989596-23998254	-1.99542	3.2e-47	UP	-2.13677	6.87e-28	UP	-1.3778	2.92e-18	UP
ENSRNOT00000001990	chr1:258210344-258252448	-2.80014	8.08e-11	UP	-3.19611	9.92e-16	UP	-4.36192	9.64e-59	UP
ENSRNOT00000002028	chr12:25497104-25506300	-1.20988	3.42e-06	UP	NA	NA	NA	NA	NA	NA
ENSRNOT00000002046	chr1:76252330-76780230	1.50093	0.000418136	DOWN	NA	NA	NA	NA	NA	NA
ENSRNOT00000002121	chr11:16873646-16889201	-2.56982	1.34e-14	UP	-1.86424	3.35e-05	UP	-3.68319	2.08e-32	UP
ENSRNOT00000002209	chr11:38357424-38420032	1.23438	4.3e-20	DOWN	1.11597	2.74e-12	DOWN	1.35073	2.79e-07	DOWN
ENSRNOT00000002259	chr11:35568182-35585390	1.50462	0.0400043	DOWN	NA	NA	NA	2.11409	0.000956082	DOWN
ENSRNOT00000002293	chr11:42858478-42884603	-1.01368	3.49e-06	UP	NA	NA	NA	NA	NA	NA
ENSRNOT00000002308	chr11:33781870-33801999	-1.03004	3.87e-14	UP	-1.06074	1.45e-05	UP	-1.04454	2.72e-10	UP
ENSRNOT00000002313	chr11:32769165-32858830	-1.35597	0.00676567	UP	-1.25542	0.0206694	UP	NA	NA	NA
ENSRNOT00000002366	chr11:72578533-72614176	1.0813	1.33e-16	DOWN	1.05882	0.000493609	DOWN	1.54746	2.82e-16	DOWN
ENSRNOT00000002396	chr11:71606239-71619167	-4.33105	8.47e-14	UP	-2.67998	9.95e-06	UP	-1.86651	0.00579213	UP
ENSRNOT00000002439	chr11:70344797-70499200	-3.12298	2.19e-10	UP	-2.50632	8.26e-08	UP	NA	NA	NA
ENSRNOT00000002496	chr11:80927612-80981422	1.21159	5.43e-23	DOWN	NA	NA	NA	NA	NA	NA
ENSRNOT00000002499	chr11:80927601-80981415	1.21267	4.81e-23	DOWN	NA	NA	NA	NA	NA	NA
ENSRNOT00000002542	chr11:88090921-88092756	-2.6679	2.4e-05	UP	-2.985	3.71e-07	UP	-2.06426	0.00483569	UP
ENSRNOT00000002560	chr11:87446382-87449940	-1.09158	0.0220768	UP	NA	NA	NA	NA	NA	NA
ENSRNOT00000002576	chr11:87058616-87075785	1.82009	5.26e-14	DOWN	1.16612	1.67e-05	DOWN	1.78729	3.61e-05	DOWN
ENSRNOT00000002617	chr11:84745904-84785893	-1.01353	0.000793226	UP	NA	NA	NA	NA	NA	NA
ENSRNOT00000002680	chr14:22072024-22089248	2.16741	8.61e-17	DOWN	2.39384	6.78e-06	DOWN	1.57763	0.000116689	DOWN
ENSRNOT00000002760	chr14:23576085-23604834	-1.73087	2.31e-05	UP	NA	NA	NA	NA	NA	NA
ENSRNOT00000002869	chr14:36550340-36554580	-2.09863	4.41e-05	UP	-2.76712	4.88e-08	UP	-3.21136	4.36e-10	UP
ENSRNOT00000002921	chr14:37116492-37128737	-1.69967	2.71e-11	UP	-1.42174	3.24e-08	UP	-1.35645	9.75e-06	UP
ENSRNOT00000002936	chr14:10343282-10395047	-2.42117	0.000172266	UP	NA	NA	NA	-3.07251	1.36e-07	UP
ENSRNOT00000003020	chr14:16976356-16979760	-1.04561	0.00188051	UP	NA	NA	NA	NA	NA	NA
ENSRNOT00000003021	chr14:34556717-34570356	-1.33743	5.63e-07	UP	NA	NA	NA	-1.12299	1.1e-05	UP
ENSRNOT00000003075	chr14:17210733-17212930	-1.89733	5.61e-06	UP	NA	NA	NA	-2.36664	2.44e-06	UP
ENSRNOT00000003129	chr11:67082193-67117948	-1.31708	1.31e-05	UP	NA	NA	NA	NA	NA	NA
ENSRNOT00000003265	chrX:78490866-78496847	1.27911	0.0456662	DOWN	1.61399	0.00361816	DOWN	NA	NA	NA
ENSRNOT00000003274	chr13:27889395-27912716	-1.35896	4.69e-05	UP	-1.03671	0.00167895	UP	NA	NA	NA
ENSRNOT00000003313	chr13:105039853-105141030	-1.21425	0.00145362	UP	NA	NA	NA	NA	NA	NA
ENSRNOT00000003320	chr13:68949665-69101588	-2.94696	4.7e-14	UP	-1.87185	2.8e-05	UP	NA	NA	NA
ENSRNOT00000003339	chr10:34185898-34199279	-2.15184	0.000796012	UP	-1.74631	0.00544922	UP	-1.4817	0.0279168	UP
ENSRNOT00000003526	chr17:90712120-90755852	-1.0434	5.86e-12	UP	NA	NA	NA	1.04392	2.85e-06	DOWN
ENSRNOT00000003573	chrX:76083549-76087117	-1.22638	0.000337432	UP	NA	NA	NA	NA	NA	NA
ENSRNOT00000003633	chr10:7093405-7200499	1.67797	1.02e-38	DOWN	1.07607	4.04e-05	DOWN	1.28352	3.22e-14	DOWN
ENSRNOT00000003686	chr14:18231860-18272484	-2.00576	2.03e-08	UP	NA	NA	NA	-3.42737	9.61e-24	UP
ENSRNOT00000003745	chr14:18731378-18733391	-1.62091	0.0255625	UP	NA	NA	NA	-3.3782	6.49e-07	UP
ENSRNOT00000003748	chr13:78805347-78820381	1.14259	1.08e-38	DOWN	NA	NA	NA	NA	NA	NA
ENSRNOT00000003778	chr14:18743685-18745457	-1.83921	1.14e-06	UP	NA	NA	NA	NA	NA	NA
ENSRNOT00000003782	chrX:73762778-73778674	-1.01623	0.0101285	UP	NA	NA	NA	NA	NA	NA
ENSRNOT00000003797	chr10:43871682-43880049	-1.44253	0.000147479	UP	NA	NA	NA	NA	NA	NA
ENSRNOT00000003812	chr13:88288046-88307988	1.13843	7.11e-05	DOWN	NA	NA	NA	NA	NA	NA
ENSRNOT00000003817	chr13:82552550-82566549	1.34655	9.37e-23	DOWN	1.10297	9.32e-07	DOWN	1.11926	4.47e-08	DOWN
ENSRNOT00000003844	chr13:82574966-82588640	-1.04716	0.000123384	UP	NA	NA	NA	-1.07023	0.000885122	UP
ENSRNOT00000003895	chrX:16170576-16196691	-1.34001	4.12e-05	UP	NA	NA	NA	NA	NA	NA
ENSRNOT00000003921	chr14:19176277-19191863	1.86625	1.13e-68	DOWN	NA	NA	NA	NA	NA	NA
ENSRNOT00000003966	chr10:48569555-48586365	1.72079	0.0019491	DOWN	1.89585	9.59e-05	DOWN	NA	NA	NA
ENSRNOT00000003977	chr10:82047863-82116621	-3.22172	2.59e-23	UP	-4.42753	1.31e-49	UP	-2.34377	2.01e-16	UP
ENSRNOT00000003991	chr14:44705012-44767120	-1.2016	7.94e-07	UP	NA	NA	NA	NA	NA	NA
ENSRNOT00000004026	chr10:10644572-10690223	-1.78149	2.62e-07	UP	-2.39087	1.73e-12	UP	-3.04003	3.39e-21	UP
ENSRNOT00000004081	chr10:103206014-103248862	1.16455	4.87e-29	DOWN	1.27071	1.61e-24	DOWN	NA	NA	NA
ENSRNOT00000004094	chr14:71798651-71814523	-1.28016	0.0100994	UP	NA	NA	NA	NA	NA	NA
ENSRNOT00000004163	chr10:91187593-91196572	1.05065	1.41e-08	DOWN	NA	NA	NA	NA	NA	NA
ENSRNOT00000004172	chr10:14003320-14013870	1.00438	5.38e-18	DOWN	NA	NA	NA	NA	NA	NA
ENSRNOT00000004248	chr10:48903540-48925030	-2.1892	1.65e-16	UP	NA	NA	NA	NA	NA	NA
ENSRNOT00000004305	chrX:13114569-13116743	1.3758	0.000263491	DOWN	1.25349	0.000217819	DOWN	NA	NA	NA
ENSRNOT00000004322	chr10:62264788-62273119	1.00277	3.43e-15	DOWN	NA	NA	NA	NA	NA	NA
ENSRNOT00000004323	chr10:35726544-35736338	1.44074	1.4e-24	DOWN	NA	NA	NA	1.54585	1.5e-16	DOWN
ENSRNOT00000004351	chr10:103713045-103730145	1.02729	9.6e-07	DOWN	NA	NA	NA	NA	NA	NA
ENSRNOT00000004359	chr10:35737664-35739625	1.92761	0.00527089	DOWN	1.82556	0.00359805	DOWN	2.99828	1.63e-05	DOWN
ENSRNOT00000004363	chr7:2710609-2712723	-5.0893	8.42e-24	UP	-1.58109	0.00206921	UP	NA	NA	NA
ENSRNOT00000004384	chr10:3338808-3357278	1.02961	0.000130517	DOWN	1.16807	4.33e-07	DOWN	1.54648	2.85e-09	DOWN
ENSRNOT00000004385	chr14:70164650-70178284	1.09348	8.17e-21	DOWN	NA	NA	NA	NA	NA	NA
ENSRNOT00000004391	chr14:20479323-20920286	-1.64228	3.19e-26	UP	-1.15192	5.48e-06	UP	NA	NA	NA
ENSRNOT00000004477	chr10:103798291-103816287	-3.27854	1.18e-10	UP	-5.21434	9.91e-28	UP	-1.65419	0.0198842	UP
ENSRNOT00000004662	chr13:89597138-89598802	1.70368	3.33e-07	DOWN	NA	NA	NA	NA	NA	NA
ENSRNOT00000004686	chrX:13524607-13601069	1.93075	1.11e-40	DOWN	NA	NA	NA	NA	NA	NA
ENSRNOT00000004716	chr13:92264231-92340083	1.45738	0.0491458	DOWN	NA	NA	NA	NA	NA	NA
ENSRNOT00000004718	chr10:103899150-103919605	-3.29345	1.85e-28	UP	-2.88564	2.04e-19	UP	NA	NA	NA
ENSRNOT00000004756	chr10:96639924-96653938	1.47175	5.55e-35	DOWN	NA	NA	NA	NA	NA	NA
ENSRNOT00000004797	chr9:82415605-82419288	1.01366	2.58e-07	DOWN	NA	NA	NA	NA	NA	NA
ENSRNOT00000004842	chr10:12995904-12997930	-1.65272	0.000151416	UP	NA	NA	NA	-3.71413	9.71e-28	UP
ENSRNOT00000004864	chr13:80837420-80862963	1.36317	0.00033617	DOWN	NA	NA	NA	NA	NA	NA
ENSRNOT00000004936	chr10:13061170-13073283	-1.19533	0.000152023	UP	-1.22738	0.000132029	UP	NA	NA	NA
ENSRNOT00000004968	chrX:35305236-35431164	-1.07282	0.0229151	UP	NA	NA	NA	NA	NA	NA
ENSRNOT00000005005	chr13:93684437-93716227	1.38533	7.43e-11	DOWN	NA	NA	NA	NA	NA	NA
ENSRNOT00000005033	chrX:43543070-43592200	-1.61096	6.53e-10	UP	-1.50294	1.1e-07	UP	-1.21112	2.85e-05	UP
ENSRNOT00000005039	chr10:63659085-63662050	1.43275	1.11e-07	DOWN	1.70509	3.57e-08	DOWN	1.27711	0.000922354	DOWN
ENSRNOT00000005050	chr10:57238946-57243435	1.10534	0.000957466	DOWN	NA	NA	NA	NA	NA	NA
ENSRNOT00000005143	chr13:45314933-45318878	-1.50335	2.99e-07	UP	NA	NA	NA	NA	NA	NA
ENSRNOT00000005156	chr13:60846308-60849094	-1.60712	2.17e-08	UP	NA	NA	NA	-1.19519	0.00133738	UP
ENSRNOT00000005213	chr13:85376716-85443976	-2.27946	6.8e-09	UP	-2.04843	4.66e-06	UP	-1.42087	0.00148726	UP
ENSRNOT00000005251	chr13:61066153-61070599	-2.20951	5.94e-05	UP	NA	NA	NA	-2.04183	0.00251101	UP
ENSRNOT00000005284	chr13:47126741-47154292	-1.34865	0.0273419	UP	-1.18965	0.0447511	UP	NA	NA	NA
ENSRNOT00000005343	chrX:71165366-71169038	-1.72901	1.68e-09	UP	NA	NA	NA	NA	NA	NA
ENSRNOT00000005363	chr6:64165913-64170151	-1.45123	9.69e-14	UP	-1.21771	2e-07	UP	NA	NA	NA
ENSRNOT00000005400	chr13:104284660-104321455	-2.09563	1.49e-08	UP	NA	NA	NA	-3.08666	7.96e-15	UP
ENSRNOT00000005459	chr13:102698546-102721218	1.28499	1.29e-10	DOWN	NA	NA	NA	NA	NA	NA
ENSRNOT00000005583	chr10:52351192-52710862	1.39006	0.000186553	DOWN	1.92087	4.58e-08	DOWN	1.28149	0.000182206	DOWN
ENSRNOT00000005604	chrX:134940615-134969996	1.68766	1.49e-11	DOWN	NA	NA	NA	NA	NA	NA
ENSRNOT00000005658	chr10:73902837-74001895	-1.00901	8.5e-10	UP	NA	NA	NA	NA	NA	NA
ENSRNOT00000005665	chr10:98319487-98388637	1.90726	2.64e-37	DOWN	1.66919	2.9e-15	DOWN	1.51452	1.12e-36	DOWN
ENSRNOT00000005671	chr6:115170865-115306871	-3.44706	4.12e-09	UP	-2.19619	0.000151227	UP	-2.28019	0.00233494	UP
ENSRNOT00000005677	chr13:74035080-74077783	-1.16187	6.58e-07	UP	NA	NA	NA	NA	NA	NA
ENSRNOT00000005686	chr7:64923615-64982281	-1.10507	0.000125077	UP	NA	NA	NA	NA	NA	NA
ENSRNOT00000005719	chr13:85601499-85622314	1.71699	6.83e-26	DOWN	NA	NA	NA	1.45373	9.71e-08	DOWN
ENSRNOT00000005829	chr7:67341080-67345308	1.67531	3.86e-12	DOWN	2.00465	5.23e-09	DOWN	2.25623	5.24e-11	DOWN
ENSRNOT00000005848	chr10:98576039-98644800	-1.28953	6.52e-07	UP	NA	NA	NA	NA	NA	NA
ENSRNOT00000005851	chr14:91905919-91996774	1.79356	1.57e-32	DOWN	NA	NA	NA	1.51396	3.17e-21	DOWN
ENSRNOT00000005875	chr7:71124921-71226150	1.49187	5.22e-12	DOWN	NA	NA	NA	NA	NA	NA
ENSRNOT00000005899	chr10:13112212-13115294	-1.36156	0.000127863	UP	NA	NA	NA	NA	NA	NA
ENSRNOT00000005901	chr3:170354141-170362513	1.8804	4.92e-53	DOWN	1.30901	1.24e-08	DOWN	1.6089	6.83e-10	DOWN
ENSRNOT00000005958	chr7:83373080-83545540	1.2818	0.00426261	DOWN	NA	NA	NA	NA	NA	NA
ENSRNOT00000005995	chr7:28412220-28485710	1.77695	1.83e-24	DOWN	2.02659	4.08e-18	DOWN	1.06098	1.29e-07	DOWN
ENSRNOT00000006004	chr7:78769807-78847974	1.43072	1.5e-39	DOWN	NA	NA	NA	NA	NA	NA
ENSRNOT00000006086	chr7:47181981-47586137	-1.02241	0.0379063	UP	NA	NA	NA	NA	NA	NA
ENSRNOT00000006087	chr14:99919485-100098796	1.11601	0.000459155	DOWN	1.52927	1.6e-08	DOWN	1.1889	9.55e-06	DOWN
ENSRNOT00000006128	chr6:132771021-132797675	-1.11533	5.01e-22	UP	NA	NA	NA	NA	NA	NA
ENSRNOT00000006179	chr10:83201311-83208605	-1.05051	8.48e-28	UP	NA	NA	NA	NA	NA	NA
ENSRNOT00000006284	chr6:94824112-94834908	1.18158	9.61e-05	DOWN	NA	NA	NA	NA	NA	NA
ENSRNOT00000006330	chr3:127444902-127500709	1.21564	5.39e-52	DOWN	1.1689	3.16e-08	DOWN	NA	NA	NA
ENSRNOT00000006351	chr7:142305338-142318620	1.47452	1.07e-12	DOWN	1.46764	5.44e-12	DOWN	1.45467	0.000110807	DOWN
ENSRNOT00000006423	chr7:95397113-95669809	-1.52961	1.85e-06	UP	-1.42413	1.95e-06	UP	NA	NA	NA
ENSRNOT00000006470	chr6:36910675-36940868	1.42268	2.31e-05	DOWN	NA	NA	NA	1.57817	8.06e-09	DOWN
ENSRNOT00000006533	chr7:15179467-15190796	1.05865	8.27e-22	DOWN	1.04258	3.57e-14	DOWN	NA	NA	NA
ENSRNOT00000006591	chr10:18080950-18090950	-1.14491	2.57e-23	UP	-1.40181	1.87e-14	UP	-1.15522	3.05e-13	UP
ENSRNOT00000006594	chr10:83954279-83999710	-1.82205	0.00667088	UP	NA	NA	NA	NA	NA	NA
ENSRNOT00000006662	chr17:88139962-88140588	-1.47264	0.0297399	UP	NA	NA	NA	NA	NA	NA
ENSRNOT00000006804	chr6:137953545-137958490	1.28733	2.75e-19	DOWN	1.03704	8.69e-13	DOWN	1.1008	1.31e-05	DOWN
ENSRNOT00000006818	chr14:89215703-89238094	-2.03736	0.00288092	UP	NA	NA	NA	NA	NA	NA
ENSRNOT00000006880	chr3:66193059-66263960	-1.63813	8.38e-09	UP	NA	NA	NA	NA	NA	NA
ENSRNOT00000006906	chr14:99774589-99780964	-1.00243	3.5e-11	UP	NA	NA	NA	NA	NA	NA
ENSRNOT00000006971	chr7:34326087-34356413	1.74019	5.97e-15	DOWN	1.41328	1.54e-07	DOWN	NA	NA	NA
ENSRNOT00000007015	chrX:15049462-15055781	1.09052	1.46e-25	DOWN	NA	NA	NA	NA	NA	NA
ENSRNOT00000007071	chr6:42290680-42302254	-2.52562	1.94e-24	UP	-2.08479	1.55e-13	UP	NA	NA	NA
ENSRNOT00000007164	chr7:123183506-123193761	-1.21954	1.17e-16	UP	-1.14922	1.26e-09	UP	-1.33504	3.88e-13	UP
ENSRNOT00000007174	chr6:7935771-7961207	1.7262	0.00684033	DOWN	1.41482	0.00929083	DOWN	NA	NA	NA
ENSRNOT00000007219	chr6:75050329-75075795	-1.95962	2.89e-07	UP	-1.8986	2.85e-05	UP	NA	NA	NA
ENSRNOT00000007255	chr7:71572941-71686044	1.10455	8.31e-24	DOWN	NA	NA	NA	NA	NA	NA
ENSRNOT00000007259	chr6:42854888-42858759	-1.09421	5.55e-11	UP	-1.26666	1.31e-12	UP	-1.70818	4.73e-26	UP
ENSRNOT00000007309	chr7:60015998-60057152	1.79671	0.00834073	DOWN	NA	NA	NA	NA	NA	NA
ENSRNOT00000007312	chr10:67677071-67731670	1.22676	0.00536682	DOWN	NA	NA	NA	NA	NA	NA
ENSRNOT00000007367	chrX:15098904-15102340	-1.2006	2.51e-12	UP	NA	NA	NA	NA	NA	NA
ENSRNOT00000007430	chr7:73256508-73270308	1.26307	1.55e-30	DOWN	NA	NA	NA	NA	NA	NA
ENSRNOT00000007461	chr7:57253023-57679795	1.54886	1.71e-14	DOWN	1.13487	1.41e-07	DOWN	1.2385	1.3e-09	DOWN
ENSRNOT00000007523	chr4:144192989-144252551	1.09943	0.00582459	DOWN	NA	NA	NA	NA	NA	NA
ENSRNOT00000007548	chr7:14486638-14515212	1.09938	3.15e-05	DOWN	1.68251	1.07e-06	DOWN	NA	NA	NA
ENSRNOT00000007604	chr3:92640752-92665644	3.10534	4.66e-11	DOWN	3.67786	2.37e-15	DOWN	2.43837	5.23e-09	DOWN
ENSRNOT00000007638	chr6:7961413-7980708	1.82363	0.00779028	DOWN	2.24863	4.7e-05	DOWN	1.39636	0.000314349	DOWN
ENSRNOT00000007698	chr4:97782512-97784842	-1.77252	2.89e-06	UP	-1.25823	0.000890119	UP	-2.48351	6.75e-14	UP
ENSRNOT00000007738	chr5:122100099-122136769	-1.16347	0.000198539	UP	NA	NA	NA	NA	NA	NA
ENSRNOT00000007747	chr7:60335969-60341264	-2.12833	1.73e-16	UP	NA	NA	NA	NA	NA	NA
ENSRNOT00000007808	chr3:109969152-110021149	-1.75357	0.000815735	UP	-1.72265	0.000648737	UP	-1.69991	0.00234261	UP
ENSRNOT00000007825	chr6:104617730-104631355	1.72628	3.7e-35	DOWN	NA	NA	NA	1.68283	1.16e-21	DOWN
ENSRNOT00000007833	chr13:51958834-51972777	-1.14116	5.7e-06	UP	NA	NA	NA	NA	NA	NA
ENSRNOT00000007851	chr5:146933592-146945880	-1.59251	0.000546943	UP	NA	NA	NA	NA	NA	NA
ENSRNOT00000007870	chr13:111946630-111972603	1.33644	1.05e-10	DOWN	1.00955	2.35e-05	DOWN	1.95801	7.75e-12	DOWN
ENSRNOT00000007903	chr8:37702231-37705044	2.52711	5.85e-33	DOWN	2.42995	1.11e-13	DOWN	1.13999	0.00393859	DOWN
ENSRNOT00000008018	chr7:3098245-3102142	1.02473	4.37e-14	DOWN	NA	NA	NA	NA	NA	NA
ENSRNOT00000008138	chr7:137975549-138039630	-1.64921	0.000364239	UP	NA	NA	NA	NA	NA	NA
ENSRNOT00000008196	chr4:161720501-161728848	-1.86271	0.0017627	UP	NA	NA	NA	NA	NA	NA
ENSRNOT00000008211	chr7:71709157-72167417	2.15538	1.96e-35	DOWN	1.44987	2.74e-12	DOWN	1.37719	1.45e-13	DOWN
ENSRNOT00000008278	chr5:121952977-122136554	-1.12078	0.000506283	UP	NA	NA	NA	NA	NA	NA
ENSRNOT00000008285	chr8:39305128-39350270	1.4365	0.0149504	DOWN	NA	NA	NA	NA	NA	NA
ENSRNOT00000008424	chr6:99380301-99389032	-1.10237	2.92e-06	UP	-1.52707	3.34e-12	UP	NA	NA	NA
ENSRNOT00000008440	chr13:112031594-112073186	-2.45929	8.85e-16	UP	NA	NA	NA	NA	NA	NA
ENSRNOT00000008451	chr4:98648545-98709694	-1.08667	1.02e-07	UP	NA	NA	NA	NA	NA	NA
ENSRNOT00000008535	chr5:126031368-126053726	1.59072	2.17e-08	DOWN	NA	NA	NA	NA	NA	NA
ENSRNOT00000008560	chr7:14340170-14369821	1.09301	3.7e-08	DOWN	NA	NA	NA	NA	NA	NA
ENSRNOT00000008596	chr7:24043126-24102761	1.69324	6.99e-07	DOWN	NA	NA	NA	1.12997	0.0141181	DOWN
ENSRNOT00000008614	chr8:48094673-48157305	1.07252	2.34e-10	DOWN	1.3473	1.61e-13	DOWN	NA	NA	NA
ENSRNOT00000008760	chr3:92697833-92749121	-2.60309	1.12e-20	UP	-2.16589	1.43e-08	UP	NA	NA	NA
ENSRNOT00000008772	chr8:132996649-133002201	-1.71096	0.000130782	UP	-1.49139	0.000205711	UP	NA	NA	NA
ENSRNOT00000008787	chr10:55653946-55656270	-1.58374	0.00336889	UP	-1.88033	0.00127791	UP	-1.49475	0.0465859	UP
ENSRNOT00000008803	chr6:56625650-56689238	1.78895	0.000210304	DOWN	NA	NA	NA	2.09401	1.09e-05	DOWN
ENSRNOT00000008840	chr4:99063181-99066954	1.83756	2.04e-30	DOWN	NA	NA	NA	NA	NA	NA
ENSRNOT00000008865	chr3:146365092-146373365	-2.09734	3.14e-09	UP	NA	NA	NA	NA	NA	NA
ENSRNOT00000008898	chr5:107852129-107857320	-1.39767	0.0043274	UP	NA	NA	NA	-1.39693	0.000978965	UP
ENSRNOT00000008941	chr7:70580252-70585074	-2.13163	3.62e-21	UP	NA	NA	NA	-1.68218	8.22e-11	UP
ENSRNOT00000009000	chr3:92696313-92783658	-2.62407	4.6e-25	UP	-2.21206	1.34e-09	UP	NA	NA	NA
ENSRNOT00000009028	chr6:99659651-99783047	1.47258	0.000378703	DOWN	NA	NA	NA	1.20883	0.0260776	DOWN
ENSRNOT00000009073	chr3:92697571-92783569	-2.60377	8.11e-23	UP	-2.16169	1.46e-08	UP	NA	NA	NA
ENSRNOT00000009094	chr4:96562725-96564611	-2.06826	4.2e-05	UP	NA	NA	NA	1.79772	0.00887778	DOWN
ENSRNOT00000009095	chr4:150517930-150520774	-1.19043	1.91e-05	UP	-1.05218	4.4e-05	UP	NA	NA	NA
ENSRNOT00000009111	chr5:64805773-64818813	1.06751	8.24e-11	DOWN	NA	NA	NA	NA	NA	NA
ENSRNOT00000009132	chr4:14318274-14490446	-2.21254	8.4e-07	UP	-1.52319	0.00119607	UP	NA	NA	NA
ENSRNOT00000009139	chr8:32240133-32280869	-1.09836	0.00382117	UP	NA	NA	NA	NA	NA	NA
ENSRNOT00000009180	chr6:75945889-75996216	-1.06673	0.00285793	UP	NA	NA	NA	NA	NA	NA
ENSRNOT00000009183	chr6:92597706-92643847	1.3801	3.87e-19	DOWN	1.27519	1.05e-08	DOWN	1.01112	4.42e-06	DOWN
ENSRNOT00000009240	chr7:107467260-107652899	-1.45607	0.0122428	UP	NA	NA	NA	-1.38342	0.0103421	UP
ENSRNOT00000009248	chr5:78975678-78985990	1.1615	1.34e-33	DOWN	NA	NA	NA	NA	NA	NA
ENSRNOT00000009264	chr4:25538497-25609652	-1.37073	6e-08	UP	-1.04644	6.49e-05	UP	NA	NA	NA
ENSRNOT00000009280	chr13:48455923-48482138	-2.56738	7.03e-17	UP	NA	NA	NA	-2.00609	1.54e-08	UP
ENSRNOT00000009299	chr10:86399827-86409348	1.01202	1.8e-06	DOWN	NA	NA	NA	NA	NA	NA
ENSRNOT00000009370	chr2:260574190-260596777	2.48741	1.66e-05	DOWN	1.95602	0.000487481	DOWN	2.27367	1.21e-05	DOWN
ENSRNOT00000009392	chr4:99185885-99202023	-1.59543	0.0200533	UP	NA	NA	NA	NA	NA	NA
ENSRNOT00000009402	chr5:126164674-126191206	1.9683	2.02e-17	DOWN	NA	NA	NA	NA	NA	NA
ENSRNOT00000009448	chr10:69412017-69413870	-3.19923	2.52e-15	UP	-1.2411	0.00291041	UP	NA	NA	NA
ENSRNOT00000009462	chr5:9403196-9429859	1.03642	9.88e-08	DOWN	NA	NA	NA	NA	NA	NA
ENSRNOT00000009467	chr4:161804784-161850875	1.59545	3.09e-28	DOWN	NA	NA	NA	NA	NA	NA
ENSRNOT00000009530	chr5:2813131-2843483	1.19091	0.0487096	DOWN	NA	NA	NA	NA	NA	NA
ENSRNOT00000009544	chr7:119482272-119499425	-1.00058	0.000149058	UP	NA	NA	NA	NA	NA	NA
ENSRNOT00000009557	chr4:161866078-161907767	1.29453	0.0391874	DOWN	NA	NA	NA	NA	NA	NA
ENSRNOT00000009611	chr5:34007920-34028452	1.19316	3.41e-29	DOWN	NA	NA	NA	NA	NA	NA
ENSRNOT00000009697	chr3:48626038-48661317	-1.29744	1.53e-06	UP	NA	NA	NA	NA	NA	NA
ENSRNOT00000009777	chr5:64768401-64777368	1.06809	3.31e-10	DOWN	NA	NA	NA	1.56899	4.32e-20	DOWN
ENSRNOT00000009813	chr2:182028113-182035032	1.15187	6.4e-20	DOWN	NA	NA	NA	NA	NA	NA
ENSRNOT00000009838	chr13:48575091-48596515	1.41723	1.01e-28	DOWN	NA	NA	NA	1.11882	3.74e-06	DOWN
ENSRNOT00000009840	chr3:147813473-147819571	-3.55596	1.9e-18	UP	NA	NA	NA	-1.86584	1.37e-12	UP
ENSRNOT00000009900	chr13:113373578-113571648	1.01062	9.06e-14	DOWN	NA	NA	NA	NA	NA	NA
ENSRNOT00000009910	chr7:30003429-30162056	1.1992	4.66e-11	DOWN	1.14409	2.54e-06	DOWN	NA	NA	NA
ENSRNOT00000009940	chr6:78545804-78549669	1.02264	0.000550863	DOWN	NA	NA	NA	1.15597	0.00120132	DOWN
ENSRNOT00000009977	chr5:124021366-124266744	1.37099	0.00434533	DOWN	2.76444	4.69e-11	DOWN	NA	NA	NA
ENSRNOT00000009985	chr4:27175243-27194018	1.35436	1.01e-09	DOWN	NA	NA	NA	NA	NA	NA
ENSRNOT00000009987	chr5:67852817-68139199	1.99264	0.000777812	DOWN	2.40765	9.76e-06	DOWN	NA	NA	NA
ENSRNOT00000009999	chr10:38918748-38951967	-1.70862	3.06e-14	UP	-1.41543	7.43e-06	UP	-1.48961	5.04e-11	UP
ENSRNOT00000010028	chr13:90692666-90700789	-1.14439	0.00166873	UP	NA	NA	NA	NA	NA	NA
ENSRNOT00000010040	chr5:79001459-79008363	-2.22888	2.18e-18	UP	-1.97349	3.27e-09	UP	NA	NA	NA
ENSRNOT00000010079	chr4:33743364-33761163	-1.53349	0.00182225	UP	-1.6283	0.000181806	UP	NA	NA	NA
ENSRNOT00000010092	chr6:45655954-45669148	-2.69304	4.37e-14	UP	NA	NA	NA	NA	NA	NA
ENSRNOT00000010127	chr8:48443767-48445637	1.01788	0.00945144	DOWN	NA	NA	NA	NA	NA	NA
ENSRNOT00000010141	chr10:55712043-55735911	-2.71641	9.16e-16	UP	-2.54083	1.72e-06	UP	-3.52653	1.1e-15	UP
ENSRNOT00000010146	chr13:90723092-90752581	1.63303	0.0208069	DOWN	NA	NA	NA	NA	NA	NA
ENSRNOT00000010183	chr5:159428515-159471144	-1.33407	0.00757457	UP	NA	NA	NA	NA	NA	NA
ENSRNOT00000010238	chr4:151375572-151390263	3.56583	1.08e-15	DOWN	1.87608	1.46e-06	DOWN	3.62355	2e-16	DOWN
ENSRNOT00000010240	chr7:70646519-70661891	2.22642	1.23e-51	DOWN	1.7233	3.12e-17	DOWN	1.02159	1.61e-07	DOWN
ENSRNOT00000010242	chr13:48745860-48766283	1.53206	6.73e-09	DOWN	1.38596	1.97e-06	DOWN	1.32688	0.00781048	DOWN
ENSRNOT00000010251	chr3:148150706-148189623	-1.14729	1.29e-16	UP	NA	NA	NA	NA	NA	NA
ENSRNOT00000010260	chr15:18451144-18481470	1.65659	2.18e-18	DOWN	NA	NA	NA	1.39795	5.97e-28	DOWN
ENSRNOT00000010288	chr5:126334803-126347770	-1.90005	0.000123484	UP	-1.27499	0.0181486	UP	NA	NA	NA
ENSRNOT00000010343	chr3:159421671-159450086	-1.23507	0.015996	UP	-1.20308	0.0223419	UP	-2.76951	4.35e-08	UP
ENSRNOT00000010361	chr7:98063735-98098268	-1.44339	2.28e-05	UP	NA	NA	NA	-1.42195	3.32e-06	UP
ENSRNOT00000010381	chr3:110306067-110324084	1.5072	2.94e-11	DOWN	1.81906	2.81e-11	DOWN	1.72141	2.46e-10	DOWN
ENSRNOT00000010396	chr5:126347435-126395668	-1.8173	4.1e-05	UP	NA	NA	NA	NA	NA	NA
ENSRNOT00000010409	chr8:85259982-85285983	1.39324	1.35e-23	DOWN	1.42509	2.95e-14	DOWN	NA	NA	NA
ENSRNOT00000010529	chr6:135228803-135259603	-1.28237	0.00333937	UP	-1.05558	0.00587473	UP	-2.00207	4.3e-07	UP
ENSRNOT00000010573	chr8:58166990-58195884	1.10718	1.73e-09	DOWN	NA	NA	NA	NA	NA	NA
ENSRNOT00000010586	chr6:26797126-26809129	-2.80482	3.11e-23	UP	-2.80777	1.76e-17	UP	-3.16841	1.59e-13	UP
ENSRNOT00000010594	chr13:90836361-90839411	-1.44956	0.000858856	UP	-1.09611	0.00461971	UP	NA	NA	NA
ENSRNOT00000010598	chr6:135290530-135304422	-1.13788	1.52e-10	UP	NA	NA	NA	NA	NA	NA
ENSRNOT00000010601	chr7:24939498-24947595	-2.27627	2.76e-11	UP	-2.05616	4.29e-07	UP	NA	NA	NA
ENSRNOT00000010639	chr7:70807867-70815270	4.98235	9.96e-21	DOWN	4.60399	7.98e-20	DOWN	5.4883	6.54e-20	DOWN
ENSRNOT00000010688	chr5:147403948-147412705	-1.5998	3.8e-18	UP	-1.51453	2.91e-07	UP	-1.16215	7.28e-05	UP
ENSRNOT00000010689	chr8:99625545-99645881	-1.55259	1.36e-13	UP	-1.32064	6.8e-08	UP	NA	NA	NA
ENSRNOT00000010701	chr3:111877853-111941841	-1.20112	1.56e-21	UP	NA	NA	NA	-1.017	0.00024908	UP
ENSRNOT00000010746	chr4:151298548-151409263	1.41895	0.000301958	DOWN	1.12254	0.00213224	DOWN	1.78427	2.89e-05	DOWN
ENSRNOT00000010811	chr7:107734323-107775712	-1.3966	1.71e-10	UP	NA	NA	NA	-1.47322	6.06e-11	UP
ENSRNOT00000010864	chr4:78187117-78206818	1.08729	9.7e-15	DOWN	1.31847	1.41e-09	DOWN	1.14686	6.5e-05	DOWN
ENSRNOT00000010876	chr6:76661416-76661824	-1.32637	0.0315712	UP	NA	NA	NA	NA	NA	NA
ENSRNOT00000010885	chr5:142303636-142330854	1.47616	0.0364719	DOWN	NA	NA	NA	NA	NA	NA
ENSRNOT00000010887	chr10:104654717-104659188	-1.13906	2.71e-05	UP	-1.18764	0.0011826	UP	NA	NA	NA
ENSRNOT00000010891	chr3:163950777-163986059	1.37245	0.00188232	DOWN	NA	NA	NA	-1.22735	0.00525616	UP
ENSRNOT00000010923	chr6:96439607-96442682	-1.12911	0.0123015	UP	-1.60935	1.77e-05	UP	-1.97655	0.000100069	UP
ENSRNOT00000010983	chr5:147554918-147584038	-1.11889	0.00236732	UP	NA	NA	NA	NA	NA	NA
ENSRNOT00000010984	chrX:1833492-1848904	1.30606	5.2e-17	DOWN	NA	NA	NA	NA	NA	NA
ENSRNOT00000011006	chr3:72238981-72264466	1.04399	1.93e-06	DOWN	NA	NA	NA	1.59218	3.34e-09	DOWN
ENSRNOT00000011084	chr3:117897738-117990289	-6.36123	1.45e-49	UP	-3.94655	1.07e-11	UP	NA	NA	NA
ENSRNOT00000011134	chr4:168832910-168851652	-1.64491	0.0233919	UP	NA	NA	NA	-1.50596	0.0313066	UP
ENSRNOT00000011166	chr4:22339831-22425381	-2.09301	3.48e-17	UP	NA	NA	NA	-1.07543	0.0012312	UP
ENSRNOT00000011207	chrX:15462016-15467875	1.08618	4.1e-05	DOWN	1.09154	1.25e-06	DOWN	NA	NA	NA
ENSRNOT00000011230	chr3:93379874-93412058	1.5215	8.6e-56	DOWN	NA	NA	NA	1.1517	6.73e-08	DOWN
ENSRNOT00000011255	chr3:148386189-148399501	1.46296	0.0495987	DOWN	1.59613	0.0166407	DOWN	NA	NA	NA
ENSRNOT00000011273	chr5:64282351-64305021	-2.43337	4.13e-11	UP	NA	NA	NA	-2.04779	0.00235597	UP
ENSRNOT00000011429	chr14:106378942-106393670	1.09158	1.62e-13	DOWN	NA	NA	NA	NA	NA	NA
ENSRNOT00000011454	chr8:53770681-53816447	-1.19364	4.09e-05	UP	NA	NA	NA	NA	NA	NA
ENSRNOT00000011486	chr5:117698764-117705808	1.81966	8.79e-22	DOWN	NA	NA	NA	NA	NA	NA
ENSRNOT00000011513	chr7:18440742-18491448	-1.51049	2.51e-10	UP	NA	NA	NA	NA	NA	NA
ENSRNOT00000011545	chr5:169021560-169022145	-1.21653	0.000149569	UP	-1.10131	4.62e-05	UP	NA	NA	NA
ENSRNOT00000011573	chr5:62276100-62621737	-3.66373	1.46e-09	UP	-2.16855	0.00064267	UP	NA	NA	NA
ENSRNOT00000011599	chr6:109617355-109681495	-1.35243	4.32e-06	UP	-1.61389	5.51e-07	UP	-1.71737	2.75e-11	UP
ENSRNOT00000011651	chr4:34635506-34780193	-2.80384	1.13e-71	UP	-2.68674	2.3e-34	UP	-1.5208	3.75e-05	UP
ENSRNOT00000011727	chr8:5606592-5616493	-5.10168	6.42e-30	UP	-2.46884	1.83e-07	UP	-2.4361	2.46e-05	UP
ENSRNOT00000011767	chr5:114516889-114901564	1.06923	4.88e-14	DOWN	1.0763	2.02e-07	DOWN	1.54998	8.09e-14	DOWN
ENSRNOT00000011823	chr4:30249742-30276372	1.68466	3.62e-39	DOWN	1.01717	2.36e-07	DOWN	NA	NA	NA
ENSRNOT00000011869	chr13:90967739-90977734	-1.17143	2.36e-05	UP	NA	NA	NA	NA	NA	NA
ENSRNOT00000011880	chr7:123599266-123608436	1.31653	4.66e-09	DOWN	1.26523	2.4e-09	DOWN	NA	NA	NA
ENSRNOT00000011922	chr10:20844899-21265026	-1.05608	0.0445471	UP	1.02026	0.0340039	DOWN	2.87249	1.37e-12	DOWN
ENSRNOT00000011945	chr4:78694447-78715683	-3.64999	8.51e-30	UP	-2.51219	3.16e-17	UP	-1.09723	0.0237023	UP
ENSRNOT00000012092	chr13:91426479-91427575	1.07592	3.3e-10	DOWN	NA	NA	NA	NA	NA	NA
ENSRNOT00000012093	chr15:37543727-37663584	1.05933	7.88e-06	DOWN	NA	NA	NA	NA	NA	NA
ENSRNOT00000012138	chr8:22621782-22625959	-1.03536	1.64e-20	UP	NA	NA	NA	NA	NA	NA
ENSRNOT00000012154	chr10:64952119-64964862	1.86263	1.43e-12	DOWN	NA	NA	NA	1.2779	4.22e-07	DOWN
ENSRNOT00000012162	chr8:111495443-111576697	1.98721	2.17e-24	DOWN	NA	NA	NA	1.32048	4.17e-08	DOWN
ENSRNOT00000012212	chr4:170659998-170740274	-6.5636	4.45e-70	UP	-5.35325	8.04e-27	UP	-1.92834	0.007933	UP
ENSRNOT00000012289	chr3:2288667-2302782	1.45126	1.46e-14	DOWN	NA	NA	NA	1.75095	6.48e-11	DOWN
ENSRNOT00000012293	chr5:77245143-77492013	5.85512	2.95e-49	DOWN	6.33417	1.66e-80	DOWN	2.35553	0.000726382	DOWN
ENSRNOT00000012310	chr8:5676665-5698237	-2.0796	0.00254981	UP	-1.66695	0.011431	UP	-3.11915	1.14e-06	UP
ENSRNOT00000012375	chr3:2299691-2309179	1.50712	0.00255329	DOWN	NA	NA	NA	1.87109	6.27e-05	DOWN
ENSRNOT00000012413	chr7:123651827-123655896	1.10428	1.14e-16	DOWN	NA	NA	NA	NA	NA	NA
ENSRNOT00000012448	chr5:133978954-134008255	1.60355	8.76e-05	DOWN	1.17209	0.00533494	DOWN	NA	NA	NA
ENSRNOT00000012463	chr5:151436464-151448328	-2.55498	2.89e-10	UP	-2.91386	1.67e-09	UP	-3.92819	2e-29	UP
ENSRNOT00000012494	chr3:6617751-6626284	-2.07592	7.5e-05	UP	NA	NA	NA	NA	NA	NA
ENSRNOT00000012500	chr6:127523906-127534247	1.35847	5.75e-07	DOWN	1.1665	0.0444904	DOWN	NA	NA	NA
ENSRNOT00000012578	chr7:12804919-12810570	-1.8171	0.000390009	UP	-1.28345	0.0184474	UP	-1.74166	0.00134205	UP
ENSRNOT00000012587	chr2:230199343-230273709	-1.46233	0.0273903	UP	NA	NA	NA	NA	NA	NA
ENSRNOT00000012640	chr7:143219425-143228060	-1.98122	0.00437207	UP	NA	NA	NA	NA	NA	NA
ENSRNOT00000012668	chr4:84478839-84481883	-1.71851	0.00971168	UP	-1.3475	0.0171851	UP	NA	NA	NA
ENSRNOT00000012690	chr3:147073160-147101911	-3.74264	3.6e-10	UP	NA	NA	NA	-4.80828	2.22e-19	UP
ENSRNOT00000012760	chr4:30546664-30556814	-1.40623	2.17e-05	UP	NA	NA	NA	NA	NA	NA
ENSRNOT00000012826	chr8:47511719-47529689	1.07712	9.93e-05	DOWN	1.18744	6.04e-05	DOWN	2.13538	9.96e-17	DOWN
ENSRNOT00000012841	chr2:261402980-261499891	-1.40332	0.00503995	UP	-1.79799	2.77e-05	UP	NA	NA	NA
ENSRNOT00000012883	chr7:99609191-99624732	1.15894	0.00181797	DOWN	NA	NA	NA	NA	NA	NA
ENSRNOT00000012888	chr5:134492756-134507154	-1.46465	1.03e-06	UP	NA	NA	NA	NA	NA	NA
ENSRNOT00000012948	chr15:45487645-45550285	1.69676	1.32e-21	DOWN	1.62676	2.55e-07	DOWN	1.78714	8.72e-09	DOWN
ENSRNOT00000013045	chr6:127743971-127753046	2.69175	3.95e-47	DOWN	1.39316	2.02e-07	DOWN	1.76421	2.2e-15	DOWN
ENSRNOT00000013073	chr4:61772064-61784637	-1.50744	0.00751051	UP	-6.8772	9.57e-39	UP	-3.75019	3.17e-09	UP
ENSRNOT00000013088	chr4:84678975-84740909	1.90477	0.0050796	DOWN	NA	NA	NA	NA	NA	NA
ENSRNOT00000013138	chr6:127766470-127772420	1.27874	0.0348971	DOWN	NA	NA	NA	NA	NA	NA
ENSRNOT00000013175	chr6:127808785-127816055	1.40531	1.98e-18	DOWN	1.07135	4.16e-05	DOWN	NA	NA	NA
ENSRNOT00000013182	chr15:93612971-93622358	-4.0927	7.99e-14	UP	NA	NA	NA	NA	NA	NA
ENSRNOT00000013257	chr14:80966903-80973456	1.09037	4.53e-19	DOWN	NA	NA	NA	NA	NA	NA
ENSRNOT00000013284	chr15:52037693-52116001	-1.69284	0.0130586	UP	NA	NA	NA	NA	NA	NA
ENSRNOT00000013296	chr10:65772443-65773314	2.15055	5.89e-06	DOWN	1.45975	0.000700018	DOWN	NA	NA	NA
ENSRNOT00000013308	chr4:155913366-155923079	-1.3163	1.06e-07	UP	NA	NA	NA	NA	NA	NA
ENSRNOT00000013321	chr5:134508730-134526089	-2.29824	2.16e-21	UP	NA	NA	NA	NA	NA	NA
ENSRNOT00000013362	chr1:174767960-174786361	-1.37412	9.64e-08	UP	-2.09706	1.52e-09	UP	-2.18556	1.96e-22	UP
ENSRNOT00000013366	chr15:103696557-103927592	-1.20601	0.000202527	UP	-2.1911	2.32e-10	UP	NA	NA	NA
ENSRNOT00000013385	chr5:169200287-169212170	1.62781	6.08e-05	DOWN	NA	NA	NA	1.50094	0.000221969	DOWN
ENSRNOT00000013393	chr2:193866951-193868502	-1.96576	6.42e-12	UP	-1.36996	0.000123878	UP	NA	NA	NA
ENSRNOT00000013463	chr16:53998604-54030005	-1.02783	2.7e-25	UP	NA	NA	NA	NA	NA	NA
ENSRNOT00000013496	chr8:22750336-22774903	1.03974	2.1e-05	DOWN	NA	NA	NA	NA	NA	NA
ENSRNOT00000013515	chr6:107460668-107467487	-3.1049	6.32e-46	UP	-1.29995	5.59e-06	UP	-1.12607	2.11e-05	UP
ENSRNOT00000013661	chr2:242882306-242885131	-1.36012	0.0439713	UP	NA	NA	NA	-2.89079	2.46e-05	UP
ENSRNOT00000013698	chr10:65733991-65740828	1.14643	3.62e-08	DOWN	1.132	2.89e-07	DOWN	1.6358	5.69e-08	DOWN
ENSRNOT00000013701	chr9:67546408-67571871	-2.93378	1.06e-11	UP	NA	NA	NA	NA	NA	NA
ENSRNOT00000013721	chr4:152630469-152733633	1.52127	0.0240224	DOWN	NA	NA	NA	NA	NA	NA
ENSRNOT00000013745	chrX:1364786-1369384	-1.97555	1.33e-13	UP	NA	NA	NA	NA	NA	NA
ENSRNOT00000013760	chr6:107550904-107557688	1.3926	0.0213435	DOWN	NA	NA	NA	NA	NA	NA
ENSRNOT00000013785	chr5:118743632-118803055	1.03677	1.23e-32	DOWN	NA	NA	NA	NA	NA	NA
ENSRNOT00000013817	chr4:31608269-31730386	1.0697	2.71e-25	DOWN	NA	NA	NA	NA	NA	NA
ENSRNOT00000013829	chr3:110669312-110690173	1.37431	1.9e-18	DOWN	NA	NA	NA	1.04304	8.54e-09	DOWN
ENSRNOT00000013851	chr1:157646173-157660008	-3.19803	4.54e-32	UP	-2.38228	2.82e-13	UP	-3.58728	2.88e-28	UP
ENSRNOT00000013896	chr6:127996165-128003418	1.23185	5.87e-11	DOWN	NA	NA	NA	NA	NA	NA
ENSRNOT00000013933	chr8:69134223-69164758	-1.34225	1.44e-19	UP	NA	NA	NA	NA	NA	NA
ENSRNOT00000013961	chr6:128050311-128062241	1.28965	1.15e-27	DOWN	NA	NA	NA	NA	NA	NA
ENSRNOT00000013991	chr16:63958645-64057434	-2.0878	1.57e-06	UP	-2.61252	4.99e-08	UP	-1.49368	1.99e-06	UP
ENSRNOT00000014051	chr9:19804079-19880346	1.20007	9.64e-23	DOWN	NA	NA	NA	NA	NA	NA
ENSRNOT00000014074	chr2:40373211-40386669	-3.51836	8.71e-13	UP	NA	NA	NA	NA	NA	NA
ENSRNOT00000014089	chr7:124460358-124470609	-1.30406	0.000411552	UP	-1.36962	0.000449456	UP	-1.16988	0.0348447	UP
ENSRNOT00000014134	chr2:44968765-44981458	1.92209	0.000231867	DOWN	NA	NA	NA	NA	NA	NA
ENSRNOT00000014147	chr16:63837216-64057434	-2.08774	2.13e-06	UP	-2.62919	4.52e-08	UP	-1.53537	1.61e-07	UP
ENSRNOT00000014180	chr2:88126667-88135410	7.63615	1.58e-234	DOWN	NA	NA	NA	3.96019	8.67e-28	DOWN
ENSRNOT00000014191	chr7:117180812-117187367	1.28028	8.1e-13	DOWN	NA	NA	NA	2.42065	4e-18	DOWN
ENSRNOT00000014198	chr15:46372485-46381967	-1.52144	0.00818019	UP	NA	NA	NA	NA	NA	NA
ENSRNOT00000014216	chr15:24153602-24165537	-2.75136	1.33e-23	UP	-1.75839	1.05e-08	UP	NA	NA	NA
ENSRNOT00000014235	chr16:48937456-48981980	1.29624	3.17e-18	DOWN	1.07286	3.58e-05	DOWN	1.29716	3.87e-11	DOWN
ENSRNOT00000014248	chr16:54153086-54188118	1.48295	2.62e-11	DOWN	NA	NA	NA	1.7923	4.7e-30	DOWN
ENSRNOT00000014249	chr4:114918488-115002300	-1.6095	0.0108751	UP	-1.49218	0.00906589	UP	NA	NA	NA
ENSRNOT00000014267	chr2:88217188-88227479	2.83612	1.47e-06	DOWN	2.84479	8.6e-08	DOWN	2.0648	0.000292547	DOWN
ENSRNOT00000014268	chr16:63837216-64057434	-2.08598	2.22e-06	UP	-2.6285	4.6e-08	UP	-1.53537	1.61e-07	UP
ENSRNOT00000014271	chr1:157701089-157750169	-1.15852	1.27e-06	UP	NA	NA	NA	NA	NA	NA
ENSRNOT00000014273	chr15:3644769-3650819	-1.09547	1.66e-06	UP	NA	NA	NA	NA	NA	NA
ENSRNOT00000014317	chr2:139453774-139528162	-2.68992	4.7e-05	UP	-3.30734	4.12e-08	UP	NA	NA	NA
ENSRNOT00000014439	chr2:84275884-84328998	-1.01213	3.13e-12	UP	-1.72562	4.46e-31	UP	NA	NA	NA
ENSRNOT00000014496	chr8:13838572-13861212	1.40897	2.72e-09	DOWN	1.1069	0.00146273	DOWN	1.03563	0.00231996	DOWN
ENSRNOT00000014502	chr15:57221292-57277809	-1.53997	2.21e-30	UP	NA	NA	NA	NA	NA	NA
ENSRNOT00000014517	chr1:91363492-91366164	1.1257	3.92e-08	DOWN	NA	NA	NA	NA	NA	NA
ENSRNOT00000014603	chr4:115004448-115015965	-1.36274	0.018314	UP	-1.36711	0.0104858	UP	NA	NA	NA
ENSRNOT00000014658	chr2:236353445-236395067	1.05344	2.37e-13	DOWN	1.05163	1.1e-05	DOWN	1.19656	5.24e-26	DOWN
ENSRNOT00000014661	chr5:19892698-20189721	-1.24226	0.0370058	UP	-3.06056	2.19e-09	UP	NA	NA	NA
ENSRNOT00000014701	chr2:93792601-93797305	-2.48469	1.7e-06	UP	-1.20219	0.0207742	UP	-1.55432	3.12e-07	UP
ENSRNOT00000014704	chr16:49266903-49270698	-1.2689	7.69e-10	UP	NA	NA	NA	NA	NA	NA
ENSRNOT00000014739	chrX:110226572-110232179	-1.62255	0.0080223	UP	NA	NA	NA	2.93539	2.6e-12	DOWN
ENSRNOT00000014762	chr2:88384796-88414012	-1.27845	7.31e-05	UP	NA	NA	NA	-1.03345	0.00265981	UP
ENSRNOT00000014970	chr2:105016626-105047984	1.1501	0.031909	DOWN	2.12405	1.43e-05	DOWN	NA	NA	NA
ENSRNOT00000015062	chr16:59317699-59366824	-1.69148	0.00447071	UP	NA	NA	NA	NA	NA	NA
ENSRNOT00000015076	chr10:56205625-56211891	2.23199	0.000149623	DOWN	1.34951	0.00573159	DOWN	NA	NA	NA
ENSRNOT00000015139	chr10:70869513-70871066	-1.35522	0.000386443	UP	NA	NA	NA	NA	NA	NA
ENSRNOT00000015176	chr16:59988603-59990326	-1.95776	0.000667313	UP	NA	NA	NA	-2.4598	0.000189561	UP
ENSRNOT00000015181	chr1:161401527-161880923	-4.87698	2.39e-23	UP	-1.49637	0.0249814	UP	NA	NA	NA
ENSRNOT00000015185	chr2:91450162-91497091	-1.30797	7.89e-06	UP	NA	NA	NA	NA	NA	NA
ENSRNOT00000015189	chr9:4931028-4978892	3.14642	1.26e-65	DOWN	NA	NA	NA	2.53744	2.21e-28	DOWN
ENSRNOT00000015205	chr1:91433030-91448564	1.27965	1.28e-06	DOWN	NA	NA	NA	NA	NA	NA
ENSRNOT00000015240	chr8:112578590-112594261	-1.21344	3.98e-42	UP	NA	NA	NA	NA	NA	NA
ENSRNOT00000015316	chr4:85381889-85386231	3.05499	5.84e-07	DOWN	3.8665	3.93e-13	DOWN	NA	NA	NA
ENSRNOT00000015320	chr1:145770135-145780001	1.22599	3.41e-17	DOWN	NA	NA	NA	NA	NA	NA
ENSRNOT00000015332	chr8:64481172-64502722	-1.24877	7.7e-07	UP	NA	NA	NA	NA	NA	NA
ENSRNOT00000015336	chr2:23236575-23256158	1.50777	0.000550101	DOWN	NA	NA	NA	NA	NA	NA
ENSRNOT00000015351	chr2:190097554-190100276	1.04805	0.0319168	DOWN	NA	NA	NA	NA	NA	NA
ENSRNOT00000015420	chr5:127647934-127735703	1.05997	1.36e-39	DOWN	NA	NA	NA	NA	NA	NA
ENSRNOT00000015466	chr5:127620274-127661028	1.23467	1.07e-32	DOWN	NA	NA	NA	NA	NA	NA
ENSRNOT00000015516	chr6:127647186-127656603	1.15993	3.46e-27	DOWN	NA	NA	NA	NA	NA	NA
ENSRNOT00000015556	chr3:112965653-112985318	1.63785	0.00280234	DOWN	NA	NA	NA	NA	NA	NA
ENSRNOT00000015566	chr1:24003625-24056373	1.58318	0.00088616	DOWN	1.46061	0.00121314	DOWN	NA	NA	NA
ENSRNOT00000015609	chr8:22918699-22929294	-2.90632	5.2e-47	UP	-2.48997	1.61e-22	UP	NA	NA	NA
ENSRNOT00000015667	chr5:134852875-134871775	1.32177	0.00267389	DOWN	1.46611	0.000146249	DOWN	1.45947	0.00490135	DOWN
ENSRNOT00000015723	chr16:18736154-18742193	1.29426	4.16e-23	DOWN	NA	NA	NA	1.23415	2.8e-13	DOWN
ENSRNOT00000015725	chr16:64798778-64806050	-2.26726	0.000583923	UP	NA	NA	NA	NA	NA	NA
ENSRNOT00000015732	chr2:180897011-180914940	1.65013	2.04e-06	DOWN	NA	NA	NA	NA	NA	NA
ENSRNOT00000015799	chr16:22250470-22306662	1.38303	0.027111	DOWN	1.25103	0.0211589	DOWN	1.69393	0.00544849	DOWN
ENSRNOT00000015801	chr1:258709721-258766881	-1.57027	1.16e-05	UP	-1.38951	1.64e-05	UP	-1.0378	0.0445884	UP
ENSRNOT00000015810	chr8:48716939-48723021	1.33439	2.75e-13	DOWN	NA	NA	NA	1.22141	5.62e-14	DOWN
ENSRNOT00000015870	chr2:243502073-243516532	1.795	5.85e-07	DOWN	NA	NA	NA	NA	NA	NA
ENSRNOT00000015878	chr17:9236249-9239265	-1.08894	0.00192566	UP	NA	NA	NA	1.7361	0.000143762	DOWN
ENSRNOT00000015890	chr15:106800081-106844426	-2.06391	0.000339425	UP	-3.23959	9.26e-09	UP	-1.8237	0.0147889	UP
ENSRNOT00000015893	chr17:9233514-9234766	-1.072	0.00215092	UP	-1.241	7.1e-05	UP	NA	NA	NA
ENSRNOT00000015918	chr9:20546159-20621051	-2.23673	3.35e-15	UP	-1.83275	3.58e-07	UP	NA	NA	NA
ENSRNOT00000015927	chr1:13838707-13915594	-2.69207	8.55e-11	UP	-1.09556	0.023895	UP	NA	NA	NA
ENSRNOT00000015947	chr8:83613023-83693472	-1.25707	0.0464181	UP	-1.18602	0.0406336	UP	NA	NA	NA
ENSRNOT00000015958	chr2:189997129-189999604	-2.01889	1.04e-08	UP	NA	NA	NA	NA	NA	NA
ENSRNOT00000015961	chr5:134331929-134348995	1.26973	0.0211964	DOWN	1.43988	0.00269527	DOWN	1.50139	0.0217538	DOWN
ENSRNOT00000015974	chr16:32832061-32868680	1.17368	2.3e-16	DOWN	NA	NA	NA	NA	NA	NA
ENSRNOT00000016012	chr2:166226754-166255302	-2.24032	2.18e-06	UP	-2.72815	1.31e-09	UP	NA	NA	NA
ENSRNOT00000016104	chr8:59184113-59239954	-1.11855	0.000842924	UP	NA	NA	NA	NA	NA	NA
ENSRNOT00000016138	chr17:8570472-8607494	1.87536	3.9e-10	DOWN	NA	NA	NA	1.48972	7.85e-05	DOWN
ENSRNOT00000016205	chr7:143781781-143793970	1.44765	2e-06	DOWN	NA	NA	NA	2.17676	9.04e-12	DOWN
ENSRNOT00000016222	chr8:112847499-112884062	1.43235	3.8e-10	DOWN	1.9216	3.58e-10	DOWN	1.4181	5.43e-05	DOWN
ENSRNOT00000016265	chr4:81311490-81374158	-3.12579	8.76e-31	UP	-2.48009	4.09e-13	UP	NA	NA	NA
ENSRNOT00000016316	chr9:37462693-37490108	2.79467	8.26e-06	DOWN	2.09302	0.000190686	DOWN	2.17957	0.00193137	DOWN
ENSRNOT00000016327	chr8:104414567-104542317	-1.18466	3.19e-06	UP	NA	NA	NA	-1.20891	9.38e-07	UP
ENSRNOT00000016340	chr11:69739384-69856241	-1.04795	0.0285216	UP	NA	NA	NA	NA	NA	NA
ENSRNOT00000016361	chr1:162083030-162279727	-1.03182	0.000263606	UP	NA	NA	NA	NA	NA	NA
ENSRNOT00000016454	chr1:229066045-229080410	1.75375	9.11e-22	DOWN	NA	NA	NA	NA	NA	NA
ENSRNOT00000016540	chr1:162381253-162385575	2.62855	4.68e-07	DOWN	1.5173	0.00105222	DOWN	2.86004	4.18e-21	DOWN
ENSRNOT00000016543	chr16:22537056-22561496	-2.25516	1.36e-23	UP	NA	NA	NA	NA	NA	NA
ENSRNOT00000016555	chr15:52292765-52317219	1.06799	0.000120402	DOWN	NA	NA	NA	1.38294	0.00100267	DOWN
ENSRNOT00000016616	chr15:47488928-47800024	1.1671	6.01e-05	DOWN	NA	NA	NA	1.50721	9.03e-12	DOWN
ENSRNOT00000016749	chr8:113105814-113586418	1.57673	0.0251405	DOWN	NA	NA	NA	NA	NA	NA
ENSRNOT00000016792	chr16:61735181-61753476	-1.28137	8.74e-16	UP	NA	NA	NA	NA	NA	NA
ENSRNOT00000016799	chr2:113984646-114382836	-1.154	0.00595287	UP	NA	NA	NA	NA	NA	NA
ENSRNOT00000016833	chr2:207262934-207268609	-1.37683	0.0470134	UP	-3.14887	3.46e-11	UP	NA	NA	NA
ENSRNOT00000016846	chr3:2547986-2569049	-1.09332	6.12e-58	UP	-1.05944	3.01e-36	UP	NA	NA	NA
ENSRNOT00000016897	chr10:66225995-66229311	1.55672	0.00101938	DOWN	2.6532	2.57e-08	DOWN	2.48588	2.16e-06	DOWN
ENSRNOT00000016916	chr1:126979575-126989338	-1.48273	3.72e-27	UP	NA	NA	NA	NA	NA	NA
ENSRNOT00000016944	chr13:56598957-56623124	1.03618	3.33e-18	DOWN	NA	NA	NA	NA	NA	NA
ENSRNOT00000016947	chr3:176657107-176666282	1.44799	0.0413675	DOWN	NA	NA	NA	-1.78927	0.00215112	UP
ENSRNOT00000017172	chr1:91855270-91855983	1.23026	0.0222148	DOWN	2.16759	2.26e-05	DOWN	2.36954	8.07e-05	DOWN
ENSRNOT00000017223	chr3:111049315-111061990	-1.54298	9.98e-05	UP	-1.1293	0.00268368	UP	NA	NA	NA
ENSRNOT00000017226	chr19:34041219-34057159	-1.69773	1.6e-15	UP	-1.4987	4.32e-10	UP	-1.4714	2.82e-06	UP
ENSRNOT00000017240	chr4:120133713-120142488	1.04333	0.0376842	DOWN	NA	NA	NA	NA	NA	NA
ENSRNOT00000017254	chr2:207271943-207278004	-1.13177	4.33e-11	UP	-1.05681	2.18e-09	UP	NA	NA	NA
ENSRNOT00000017337	chr3:176698305-176706896	3.07684	1.04e-17	DOWN	3.48056	2.58e-24	DOWN	3.05832	4.52e-17	DOWN
ENSRNOT00000017363	chr8:104840940-104912959	-2.40155	6.42e-07	UP	-3.15492	2.24e-12	UP	-2.42605	8.47e-07	UP
ENSRNOT00000017429	chrX:66562044-66602506	-2.31989	0.000583591	UP	-2.48087	3.17e-05	UP	-4.33297	1.22e-13	UP
ENSRNOT00000017452	chr16:56247659-56396502	-1.24531	3.78e-05	UP	-1.06208	6.75e-05	UP	-1.75062	2.87e-13	UP
ENSRNOT00000017454	chr6:136682126-136701628	1.69267	1.51e-10	DOWN	1.32071	1.13e-05	DOWN	1.07294	1.58e-07	DOWN
ENSRNOT00000017550	chrX:122938035-122971578	1.20533	0.000215422	DOWN	1.77086	2.77e-08	DOWN	NA	NA	NA
ENSRNOT00000017575	chr5:127404450-127476641	-1.42384	0.00286369	UP	-2.65001	1.18e-06	UP	NA	NA	NA
ENSRNOT00000017577	chr5:148470061-148492232	-2.81055	1.24e-10	UP	-2.67741	2.84e-07	UP	NA	NA	NA
ENSRNOT00000017736	chr2:140576188-140618405	-2.56394	5.78e-20	UP	-2.07441	6.22e-07	UP	NA	NA	NA
ENSRNOT00000017774	chr19:949607-955626	-1.43729	0.00430428	UP	NA	NA	NA	NA	NA	NA
ENSRNOT00000017805	chr2:112868707-112934953	-1.64335	2.61e-06	UP	NA	NA	NA	NA	NA	NA
ENSRNOT00000017878	chr2:225645568-225783287	-1.7126	5.98e-12	UP	-1.15846	0.000306163	UP	NA	NA	NA
ENSRNOT00000017884	chr13:57131395-57519674	-2.12896	1.15e-07	UP	NA	NA	NA	NA	NA	NA
ENSRNOT00000017911	chr1:21525421-21537863	1.28249	1.79e-11	DOWN	NA	NA	NA	NA	NA	NA
ENSRNOT00000018038	chr5:150719569-150723321	-1.11572	3.33e-09	UP	-1.89494	1.62e-20	UP	NA	NA	NA
ENSRNOT00000018057	chr4:176782498-176789304	-1.08183	3.35e-07	UP	NA	NA	NA	NA	NA	NA
ENSRNOT00000018074	chr3:95406284-95418679	-1.59608	3.45e-14	UP	-1.42048	4.81e-08	UP	NA	NA	NA
ENSRNOT00000018083	chr4:153876149-153911966	1.40001	1.12e-26	DOWN	NA	NA	NA	NA	NA	NA
ENSRNOT00000018110	chr18:38221681-38242119	-1.36773	0.00233435	UP	-1.02978	0.00974196	UP	NA	NA	NA
ENSRNOT00000018145	chr19:55258905-55268951	1.11248	0.00032023	DOWN	1.20227	7.81e-05	DOWN	NA	NA	NA
ENSRNOT00000018225	chr6:137164535-137177622	-1.18551	4.41e-06	UP	-1.75953	1.51e-10	UP	NA	NA	NA
ENSRNOT00000018318	chr2:218654554-218658761	2.24608	6.91e-55	DOWN	1.63171	1.36e-09	DOWN	1.26315	1.66e-10	DOWN
ENSRNOT00000018351	chr9:14611561-14618013	-2.74895	4.91e-07	UP	-2.24793	1.41e-05	UP	-2.49103	0.000109427	UP
ENSRNOT00000018413	chr16:2563520-2602103	-1.23792	6.96e-15	UP	NA	NA	NA	NA	NA	NA
ENSRNOT00000018447	chr1:264160129-264172729	1.75129	0.00458179	DOWN	2.48354	3.33e-06	DOWN	3.86153	4.8e-15	DOWN
ENSRNOT00000018500	chr9:14713935-14724093	-2.5619	9.68e-06	UP	NA	NA	NA	NA	NA	NA
ENSRNOT00000018521	chr1:240355149-240757583	1.69019	0.00325357	DOWN	2.89491	1.46e-08	DOWN	2.72806	8.23e-06	DOWN
ENSRNOT00000018549	chr3:119776925-119779099	-2.0715	0.000123498	UP	NA	NA	NA	NA	NA	NA
ENSRNOT00000018562	chr4:100407658-100419446	-1.32993	0.000125177	UP	NA	NA	NA	NA	NA	NA
ENSRNOT00000018568	chr6:137386422-137393506	-1.12783	0.00714298	UP	-1.3683	0.000896669	UP	-1.27843	0.00554261	UP
ENSRNOT00000018603	chr8:97075160-97083120	-2.24814	2.64e-26	UP	-1.98875	1.63e-23	UP	NA	NA	NA
ENSRNOT00000018613	chr6:137652213-137664133	-1.1208	0.0408273	UP	NA	NA	NA	NA	NA	NA
ENSRNOT00000018695	chr1:21613148-21684480	1.75844	1.24e-31	DOWN	NA	NA	NA	NA	NA	NA
ENSRNOT00000018697	chr3:176808121-176816162	2.52064	4.8e-06	DOWN	2.62011	1.54e-07	DOWN	1.68203	0.00933149	DOWN
ENSRNOT00000018725	chr15:52451161-52456409	-1.10515	0.000306745	UP	NA	NA	NA	NA	NA	NA
ENSRNOT00000018761	chr2:150146234-150157480	2.13428	2.01e-59	DOWN	NA	NA	NA	NA	NA	NA
ENSRNOT00000018776	chr3:11414186-11417546	-3.71924	4.18e-50	UP	-3.14468	6.13e-60	UP	NA	NA	NA
ENSRNOT00000018795	chr19:50246402-50317891	1.0587	0.000503435	DOWN	NA	NA	NA	2.21414	4.77e-06	DOWN
ENSRNOT00000018895	chr2:203768729-203855573	-1.15114	0.016795	UP	NA	NA	NA	NA	NA	NA
ENSRNOT00000018918	chr15:108608204-108838235	1.24375	7.34e-06	DOWN	NA	NA	NA	NA	NA	NA
ENSRNOT00000018922	chr3:120002364-120011364	1.08861	3.13e-10	DOWN	NA	NA	NA	NA	NA	NA
ENSRNOT00000018927	chr3:2625015-2630670	-1.57468	1.26e-14	UP	-1.46056	3.58e-10	UP	NA	NA	NA
ENSRNOT00000018934	chr1:48008683-48025579	1.3491	4.88e-06	DOWN	NA	NA	NA	NA	NA	NA
ENSRNOT00000018990	chr1:150797084-150976194	3.18149	4.92e-18	DOWN	2.25029	9.32e-05	DOWN	4.99039	7.47e-29	DOWN
ENSRNOT00000018999	chr4:177065168-177196180	2.30377	2.97e-06	DOWN	3.38549	6.42e-13	DOWN	NA	NA	NA
ENSRNOT00000019002	chr16:69237857-69242028	-1.69761	5.69e-11	UP	-2.14804	6e-09	UP	NA	NA	NA
ENSRNOT00000019014	chr1:260186967-260254600	-1.92566	9.47e-07	UP	NA	NA	NA	NA	NA	NA
ENSRNOT00000019023	chr9:74124016-74236274	1.03105	1.53e-05	DOWN	NA	NA	NA	NA	NA	NA
ENSRNOT00000019127	chr3:160852164-160864534	-1.37772	0.00327382	UP	NA	NA	NA	-2.19193	1.41e-05	UP
ENSRNOT00000019169	chr19:37090056-37107872	1.2903	3.85e-11	DOWN	1.04896	2.78e-07	DOWN	NA	NA	NA
ENSRNOT00000019219	chr1:79920752-79930263	1.11347	0.00297376	DOWN	NA	NA	NA	NA	NA	NA
ENSRNOT00000019272	chr17:51898217-51912496	1.89672	7.78e-15	DOWN	2.36647	3.77e-13	DOWN	2.29196	7.14e-07	DOWN
ENSRNOT00000019346	chr4:154309426-154359137	2.90617	3.31e-07	DOWN	1.86761	0.000890944	DOWN	1.84464	0.000147465	DOWN
ENSRNOT00000019478	chr17:22620721-22639988	1.20377	9.13e-15	DOWN	NA	NA	NA	NA	NA	NA
ENSRNOT00000019554	chr2:123162461-123193130	-1.2629	5.82e-13	UP	-1.47471	9.75e-07	UP	NA	NA	NA
ENSRNOT00000019596	chr18:24918398-24929091	1.12437	9.14e-30	DOWN	NA	NA	NA	1.01993	1.76e-08	DOWN
ENSRNOT00000019646	chr15:41643541-41645685	-1.9932	2.3e-08	UP	-1.11075	0.00360462	UP	-1.11438	0.0244944	UP
ENSRNOT00000019720	chr4:70903253-70918514	1.62107	0.000966228	DOWN	1.74706	0.000211989	DOWN	NA	NA	NA
ENSRNOT00000019759	chr10:62691953-62698541	-1.8353	3.37e-08	UP	-3.04149	9.07e-34	UP	NA	NA	NA
ENSRNOT00000019787	chr3:154786215-154813464	-1.44448	1.16e-09	UP	NA	NA	NA	NA	NA	NA
ENSRNOT00000019804	chr3:161018511-161024209	1.13038	0.000283742	DOWN	NA	NA	NA	NA	NA	NA
ENSRNOT00000019848	chr9:81569289-81586469	-1.63709	4.22e-11	UP	-2.08534	2.19e-06	UP	-1.04666	0.00299461	UP
ENSRNOT00000019913	chr1:168945567-168953025	1.8973	1.31e-05	DOWN	2.92593	8.49e-11	DOWN	2.95378	5.45e-18	DOWN
ENSRNOT00000019933	chr8:49106374-49109981	1.49922	2.25e-21	DOWN	1.05149	3.95e-08	DOWN	NA	NA	NA
ENSRNOT00000019947	chr10:56390671-56403188	-1.19348	2.14e-05	UP	NA	NA	NA	NA	NA	NA
ENSRNOT00000019969	chr4:154676427-154729310	1.12434	5.74e-13	DOWN	NA	NA	NA	1.29686	3.84e-32	DOWN
ENSRNOT00000020012	chr17:57074525-57090888	1.47365	6.33e-09	DOWN	1.80883	1.75e-14	DOWN	NA	NA	NA
ENSRNOT00000020015	chr1:16910069-16930481	1.11734	1.85e-31	DOWN	NA	NA	NA	NA	NA	NA
ENSRNOT00000020043	chr10:58810058-58834538	2.767	1.59e-06	DOWN	2.06727	6.88e-05	DOWN	NA	NA	NA
ENSRNOT00000020049	chr9:81615253-81634531	1.36667	8.4e-20	DOWN	1.27144	1.52e-06	DOWN	NA	NA	NA
ENSRNOT00000020051	chr5:152199584-152227677	-1.05354	1.06e-08	UP	NA	NA	NA	NA	NA	NA
ENSRNOT00000020094	chr4:155039628-155051429	1.35829	0.00013335	DOWN	NA	NA	NA	NA	NA	NA
ENSRNOT00000020152	chr10:56403256-56409017	1.38311	0.000283742	DOWN	1.76286	7.24e-07	DOWN	2.04013	1.1e-06	DOWN
ENSRNOT00000020160	chr17:57033573-57088378	1.24635	6.13e-07	DOWN	1.56682	9.06e-12	DOWN	NA	NA	NA
ENSRNOT00000020192	chr10:14216155-14230515	1.15517	1e-60	DOWN	1.12236	6.56e-08	DOWN	NA	NA	NA
ENSRNOT00000020204	chr17:57040023-57088502	1.2958	1.26e-07	DOWN	1.61161	2.72e-12	DOWN	NA	NA	NA
ENSRNOT00000020233	chr10:14240219-14243597	1.78213	6.19e-22	DOWN	1.94178	6.13e-14	DOWN	1.16064	4.24e-11	DOWN
ENSRNOT00000020348	chr3:161243587-161246351	-1.44185	0.0309178	UP	-1.88139	0.000386744	UP	NA	NA	NA
ENSRNOT00000020366	chr5:78334284-78356460	-1.84702	1.38e-28	UP	-1.43141	2.7e-05	UP	NA	NA	NA
ENSRNOT00000020379	chr10:58951842-58973020	-1.15578	0.00201913	UP	NA	NA	NA	NA	NA	NA
ENSRNOT00000020401	chr2:202798198-202816562	1.5817	0.0014631	DOWN	NA	NA	NA	NA	NA	NA
ENSRNOT00000020428	chr1:79989019-79999364	1.42685	2.58e-09	DOWN	NA	NA	NA	NA	NA	NA
ENSRNOT00000020452	chr2:252018597-252068271	-1.89303	9.09e-05	UP	-1.06334	0.0489576	UP	NA	NA	NA
ENSRNOT00000020529	chr4:155093949-155116154	-1.20346	4.71e-13	UP	-1.17572	2.53e-12	UP	-1.10783	2.65e-06	UP
ENSRNOT00000020625	chr5:78368867-78379346	1.04152	7.52e-12	DOWN	NA	NA	NA	NA	NA	NA
ENSRNOT00000020648	chr17:15476100-15484269	1.49914	0.00554342	DOWN	NA	NA	NA	1.89886	0.00198342	DOWN
ENSRNOT00000020660	chr3:11813575-11820549	-1.03922	0.00556448	UP	NA	NA	NA	-1.10966	0.00148758	UP
ENSRNOT00000020688	chr5:152322916-152324469	1.44286	0.0300029	DOWN	1.20746	0.0370831	DOWN	NA	NA	NA
ENSRNOT00000020700	chr19:19704859-19727081	-1.0724	3.87e-06	UP	NA	NA	NA	NA	NA	NA
ENSRNOT00000020726	chr2:28791892-28801223	-2.75677	2.57e-08	UP	NA	NA	NA	NA	NA	NA
ENSRNOT00000020770	chr19:21400740-21492556	1.2483	1.03e-12	DOWN	1.08881	1.04e-07	DOWN	NA	NA	NA
ENSRNOT00000020775	chr19:15139920-15189772	1.57335	2.56e-34	DOWN	NA	NA	NA	NA	NA	NA
ENSRNOT00000020822	chr6:10533151-10568581	-1.04476	5.81e-07	UP	NA	NA	NA	NA	NA	NA
ENSRNOT00000020826	chr5:25349928-25353661	-1.96752	0.00108139	UP	-1.48041	0.0130598	UP	-3.39077	2.04e-17	UP
ENSRNOT00000020870	chr3:120209647-120233655	-1.36995	1.12e-05	UP	NA	NA	NA	1.26501	0.04335	DOWN
ENSRNOT00000020908	chr19:37235001-37236649	-3.98707	1.39e-29	UP	-3.70163	4.73e-19	UP	NA	NA	NA
ENSRNOT00000020997	chr3:2716534-2719513	1.52908	3.14e-27	DOWN	NA	NA	NA	1.73673	2.05e-11	DOWN
ENSRNOT00000021135	chr6:11281964-11298216	-1.11432	2.36e-07	UP	-1.60516	1.13e-15	UP	-1.44597	1.1e-07	UP
ENSRNOT00000021152	chr9:79491754-79545024	1.49496	2.69e-33	DOWN	2.04536	1.28e-19	DOWN	1.62622	1.03e-17	DOWN
ENSRNOT00000021193	chr4:179259310-179307095	-3.68545	3.78e-14	UP	-1.62936	0.00397487	UP	-1.48655	0.0344067	UP
ENSRNOT00000021257	chr1:261961379-261986759	1.11861	0.00367393	DOWN	NA	NA	NA	1.14011	5.56e-06	DOWN
ENSRNOT00000021265	chr8:71125414-71132629	1.36621	0.00455112	DOWN	NA	NA	NA	2.21958	1.1e-07	DOWN
ENSRNOT00000021342	chr5:152333043-152356890	-1.61444	0.00499979	UP	-1.63771	0.00231933	UP	-2.15046	0.000722869	UP
ENSRNOT00000021407	chr16:6078122-6109382	1.0444	5.62e-07	DOWN	NA	NA	NA	NA	NA	NA
ENSRNOT00000021408	chr8:116332796-116335435	1.37065	2.4e-05	DOWN	1.27794	0.000194873	DOWN	NA	NA	NA
ENSRNOT00000021453	chr2:123283388-123323170	-1.20996	3.06e-05	UP	NA	NA	NA	NA	NA	NA
ENSRNOT00000021455	chr1:78710539-78724794	-1.55061	0.00101554	UP	NA	NA	NA	NA	NA	NA
ENSRNOT00000021485	chr4:70979504-70996395	1.57719	0.0122646	DOWN	2.89035	6.8e-07	DOWN	1.93856	0.0102892	DOWN
ENSRNOT00000021491	chr4:117743710-117882464	1.60351	0.0112854	DOWN	2.66271	4.07e-06	DOWN	1.8501	0.00650624	DOWN
ENSRNOT00000021537	chr1:209237233-209464190	-1.21975	2.7e-07	UP	NA	NA	NA	-1.17208	0.00280851	UP
ENSRNOT00000021546	chr1:256585410-256734719	-1.55729	9.26e-13	UP	NA	NA	NA	NA	NA	NA
ENSRNOT00000021590	chr8:116336512-116342146	1.00031	0.00322536	DOWN	NA	NA	NA	NA	NA	NA
ENSRNOT00000021630	chr19:52313795-52332697	1.0074	0.00407607	DOWN	NA	NA	NA	NA	NA	NA
ENSRNOT00000021653	chr8:62451329-62458301	1.00393	9.18e-07	DOWN	1.0421	0.000302927	DOWN	1.38588	3.45e-05	DOWN
ENSRNOT00000021694	chr1:22614783-22625204	-1.55117	2.39e-05	UP	NA	NA	NA	NA	NA	NA
ENSRNOT00000021704	chr17:29567404-29568447	-1.70424	0.0171132	UP	NA	NA	NA	NA	NA	NA
ENSRNOT00000021725	chr3:12009578-12011666	-1.06236	7.8e-12	UP	-1.25652	2.3e-14	UP	NA	NA	NA
ENSRNOT00000021804	chr2:9537642-9578310	-1.27212	2.01e-06	UP	-1.23784	0.000262344	UP	-1.36618	6.52e-11	UP
ENSRNOT00000021812	chr19:15033108-15239821	4.12036	2.32e-62	DOWN	1.92079	4.67e-18	DOWN	2.98269	6.23e-17	DOWN
ENSRNOT00000021861	chr2:252436332-252451999	-1.35351	0.000165179	UP	NA	NA	NA	NA	NA	NA
ENSRNOT00000021884	chr1:125229469-125252666	1.15376	1.69e-15	DOWN	NA	NA	NA	NA	NA	NA
ENSRNOT00000021895	chr1:40086470-40101840	1.42849	1.76e-25	DOWN	NA	NA	NA	NA	NA	NA
ENSRNOT00000021979	chr4:26470864-26475262	1.06893	0.00184163	DOWN	NA	NA	NA	1.39097	0.00214596	DOWN
ENSRNOT00000022056	chr1:248132090-248147029	1.87981	4.54e-11	DOWN	NA	NA	NA	NA	NA	NA
ENSRNOT00000022074	chr8:49713190-49716955	-1.29149	0.00219061	UP	NA	NA	NA	NA	NA	NA
ENSRNOT00000022095	chr15:42653148-42665857	-1.03092	4.68e-11	UP	NA	NA	NA	NA	NA	NA
ENSRNOT00000022113	chr18:15532963-15540177	1.06559	1.37e-28	DOWN	NA	NA	NA	NA	NA	NA
ENSRNOT00000022144	chr2:28049217-28061029	-1.6747	0.00746901	UP	-1.24333	0.0301266	UP	-2.47454	9.25e-08	UP
ENSRNOT00000022184	chr1:22758212-22760370	-1.01979	6.13e-08	UP	-1.043	4.04e-09	UP	NA	NA	NA
ENSRNOT00000022203	chr17:15852548-15858750	-1.51727	2.14e-08	UP	-1.2262	0.000353424	UP	NA	NA	NA
ENSRNOT00000022213	chr1:218816841-218920094	1.46684	1.36e-46	DOWN	1.18093	3.81e-08	DOWN	1.07903	7.31e-05	DOWN
ENSRNOT00000022233	chr3:80529428-80543031	1.03987	1.6e-31	DOWN	NA	NA	NA	NA	NA	NA
ENSRNOT00000022255	chr5:72283313-72287669	-1.09666	0.0184031	UP	NA	NA	NA	-2.0909	4.85e-10	UP
ENSRNOT00000022290	chr9:100380515-100437056	1.06793	6.28e-06	DOWN	1.41096	2.25e-09	DOWN	NA	NA	NA
ENSRNOT00000022291	chr5:73492644-73494030	-1.36196	0.0129918	UP	NA	NA	NA	NA	NA	NA
ENSRNOT00000022307	chr9:16565225-16568627	2.11332	1.1e-13	DOWN	1.17361	1.13e-05	DOWN	1.59395	2.54e-05	DOWN
ENSRNOT00000022389	chr17:57976268-57984036	1.88893	7.08e-08	DOWN	1.29805	0.000255306	DOWN	NA	NA	NA
ENSRNOT00000022395	chr5:73496027-73497609	-1.45946	0.00202525	UP	-1.02869	0.0286655	UP	NA	NA	NA
ENSRNOT00000022496	chr2:216428709-216443518	1.34476	4.26e-21	DOWN	NA	NA	NA	NA	NA	NA
ENSRNOT00000022497	chr19:37337639-37370429	-3.52206	3.08e-09	UP	NA	NA	NA	NA	NA	NA
ENSRNOT00000022522	chr5:152573758-152589719	1.31564	5.1e-06	DOWN	1.22814	3.4e-05	DOWN	2.65011	3.21e-27	DOWN
ENSRNOT00000022549	chr1:256382791-256386729	1.8537	2.86e-06	DOWN	1.82408	2.84e-06	DOWN	NA	NA	NA
ENSRNOT00000022557	chr1:164113459-164143818	1.41876	2.99e-18	DOWN	NA	NA	NA	NA	NA	NA
ENSRNOT00000022579	chr5:157222636-157228791	-1.60531	0.00857761	UP	-1.37173	0.0112395	UP	NA	NA	NA
ENSRNOT00000022628	chr1:204562289-204582070	3.02669	2.21e-21	DOWN	2.81403	1.18e-20	DOWN	3.00349	3.54e-16	DOWN
ENSRNOT00000022702	chr15:42671203-42693694	1.12613	1.26e-10	DOWN	1.04639	5.8e-07	DOWN	1.19571	4.5e-10	DOWN
ENSRNOT00000022734	chr17:86408151-86409518	-1.02572	0.00336074	UP	NA	NA	NA	-2.34787	1.89e-17	UP
ENSRNOT00000022755	chr3:12178853-12415073	-1.09222	4.8e-09	UP	-1.1011	2.71e-09	UP	NA	NA	NA
ENSRNOT00000022823	chr19:56136904-56175500	-1.79328	0.00194871	UP	-1.68443	0.00584875	UP	-3.03264	2.9e-09	UP
ENSRNOT00000022836	chr5:73503407-73552798	-1.22234	8.48e-17	UP	NA	NA	NA	NA	NA	NA
ENSRNOT00000022846	chr4:100882216-100883275	-2.01311	1.11e-28	UP	-1.3975	1.5e-14	UP	NA	NA	NA
ENSRNOT00000022904	chr1:204603116-204605552	2.57198	5.95e-05	DOWN	2.50514	1.65e-05	DOWN	2.41337	0.0006941	DOWN
ENSRNOT00000023022	chr3:2849984-2853272	1.26115	9.49e-10	DOWN	NA	NA	NA	NA	NA	NA
ENSRNOT00000023033	chr17:67887939-67945037	-1.95065	2.08e-05	UP	NA	NA	NA	-3.49924	8.71e-47	UP
ENSRNOT00000023068	chr9:80118029-80144789	-2.90507	9.6e-07	UP	NA	NA	NA	NA	NA	NA
ENSRNOT00000023080	chr1:198544262-198559568	1.23806	2.07e-24	DOWN	NA	NA	NA	NA	NA	NA
ENSRNOT00000023130	chr19:37476096-37481307	3.11263	2.41e-11	DOWN	2.59648	9.05e-11	DOWN	NA	NA	NA
ENSRNOT00000023187	chr5:153197459-153232687	1.78112	0.0070543	DOWN	2.19332	0.000222935	DOWN	1.97726	0.00244458	DOWN
ENSRNOT00000023241	chr17:43567528-43584152	1.06374	1.15e-07	DOWN	1.064	0.000264552	DOWN	NA	NA	NA
ENSRNOT00000023287	chr5:166915330-166926636	-1.49109	0.00257419	UP	-2.04086	2.55e-05	UP	-2.72405	6.41e-17	UP
ENSRNOT00000023289	chr5:153260930-153264669	1.0238	0.000191085	DOWN	NA	NA	NA	NA	NA	NA
ENSRNOT00000023329	chr1:153861569-154056587	1.79421	3.95e-05	DOWN	1.35093	0.00096505	DOWN	1.98392	5.11e-06	DOWN
ENSRNOT00000023358	chr5:157416897-157418121	-2.31519	0.000419793	UP	-2.27319	0.000100635	UP	-1.4021	0.0409972	UP
ENSRNOT00000023368	chr1:48521772-48563776	1.50887	1.26e-53	DOWN	NA	NA	NA	NA	NA	NA
ENSRNOT00000023446	chr17:80250521-80311981	-1.11138	4.43e-08	UP	-1.31599	2.68e-08	UP	NA	NA	NA
ENSRNOT00000023447	chr10:88392248-88442845	1.50778	0.00453455	DOWN	1.08454	0.00790378	DOWN	1.2492	1.39e-05	DOWN
ENSRNOT00000023460	chr2:29675391-29768750	-2.38136	2.22e-06	UP	-2.63889	9.51e-07	UP	NA	NA	NA
ENSRNOT00000023485	chr18:48372041-48384645	-1.12149	0.00313232	UP	NA	NA	NA	NA	NA	NA
ENSRNOT00000023554	chr2:52431601-52445055	1.70566	1.34e-06	DOWN	1.13492	0.00674254	DOWN	NA	NA	NA
ENSRNOT00000023581	chr9:93030714-93042631	1.49878	0.0096152	DOWN	NA	NA	NA	NA	NA	NA
ENSRNOT00000023659	chr1:36320461-36354756	1.84242	0.00011797	DOWN	NA	NA	NA	NA	NA	NA
ENSRNOT00000023678	chr9:66952720-67110693	-1.25187	0.000204572	UP	NA	NA	NA	NA	NA	NA
ENSRNOT00000023691	chr17:33408722-33938085	-1.08992	0.0152098	UP	-1.01821	0.013022	UP	NA	NA	NA
ENSRNOT00000023739	chr17:69761118-69778021	2.03799	2.13e-15	DOWN	1.83757	2.41e-08	DOWN	NA	NA	NA
ENSRNOT00000023807	chr2:209097927-209116965	-2.09669	3.2e-18	UP	-1.65291	4.7e-08	UP	NA	NA	NA
ENSRNOT00000023865	chr17:372551-389967	-2.18549	0.0003741	UP	NA	NA	NA	-2.04576	0.00344813	UP
ENSRNOT00000023900	chr2:30175018-30246010	1.09378	2.27e-19	DOWN	NA	NA	NA	NA	NA	NA
ENSRNOT00000023914	chr17:31498883-31535172	1.42879	1.13e-08	DOWN	NA	NA	NA	1.0343	0.00354989	DOWN
ENSRNOT00000023952	chr8:72405748-72460240	1.52092	0.0144795	DOWN	1.75481	0.00135843	DOWN	NA	NA	NA
ENSRNOT00000023965	chr3:161413298-161421520	-3.1021	3.9e-17	UP	NA	NA	NA	NA	NA	NA
ENSRNOT00000024037	chr4:71749242-71763679	1.01215	1.59e-20	DOWN	NA	NA	NA	NA	NA	NA
ENSRNOT00000024054	chr5:167142182-167174203	1.85418	0.000241079	DOWN	NA	NA	NA	1.57398	0.00011131	DOWN
ENSRNOT00000024068	chr10:59566223-59581325	-1.46863	0.0020293	UP	NA	NA	NA	NA	NA	NA
ENSRNOT00000024112	chr1:219233750-219237098	1.17796	0.00381382	DOWN	NA	NA	NA	1.48833	3.95e-10	DOWN
ENSRNOT00000024119	chr1:170317113-170318935	-1.58888	6.57e-16	UP	-1.03637	1.15e-08	UP	NA	NA	NA
ENSRNOT00000024160	chr5:157801163-157813756	-1.39684	0.00629644	UP	NA	NA	NA	-2.51486	1.04e-09	UP
ENSRNOT00000024165	chr14:82909981-82975263	1.15857	0.0208704	DOWN	NA	NA	NA	NA	NA	NA
ENSRNOT00000024187	chr19:15081590-15126626	1.46162	2.7e-46	DOWN	NA	NA	NA	NA	NA	NA
ENSRNOT00000024196	chr17:42085028-42127678	1.80894	2.7e-21	DOWN	1.25476	9.23e-07	DOWN	1.49977	2.23e-29	DOWN
ENSRNOT00000024222	chr4:122314458-122337389	1.7982	0.00545986	DOWN	NA	NA	NA	NA	NA	NA
ENSRNOT00000024245	chr3:114241057-114251647	1.08878	0.0309825	DOWN	NA	NA	NA	NA	NA	NA
ENSRNOT00000024269	chr2:26085846-26086265	-1.51333	0.0384752	UP	NA	NA	NA	NA	NA	NA
ENSRNOT00000024281	chr1:164623599-164659992	1.55783	6.42e-30	DOWN	NA	NA	NA	1.4568	2.68e-25	DOWN
ENSRNOT00000024310	chr3:150587833-150603082	1.00893	4.47e-08	DOWN	NA	NA	NA	NA	NA	NA
ENSRNOT00000024311	chr1:164706276-164717910	1.49575	0.0102194	DOWN	NA	NA	NA	1.17667	0.0251555	DOWN
ENSRNOT00000024344	chr2:209489279-209537087	-1.00437	1.06e-06	UP	NA	NA	NA	NA	NA	NA
ENSRNOT00000024455	chr2:210045161-210068502	1.19498	4.42e-10	DOWN	NA	NA	NA	1.08004	0.000176452	DOWN
ENSRNOT00000024458	chr17:24416651-24435790	-1.43274	7.65e-08	UP	-1.15684	2.29e-06	UP	NA	NA	NA
ENSRNOT00000024460	chr1:43567842-43638161	-2.37805	3.72e-05	UP	NA	NA	NA	NA	NA	NA
ENSRNOT00000024488	chr1:224800252-224818482	2.13159	3.12e-50	DOWN	2.12773	1.79e-11	DOWN	1.97439	2.17e-08	DOWN
ENSRNOT00000024493	chr8:72820277-72841496	-1.00595	2.16e-08	UP	-1.01388	1.81e-06	UP	-1.14511	1.16e-11	UP
ENSRNOT00000024618	chr4:157563990-157568023	1.15327	0.0112607	DOWN	NA	NA	NA	NA	NA	NA
ENSRNOT00000024622	chr19:15294248-15335002	2.97642	3.81e-73	DOWN	1.02475	5.83e-07	DOWN	NA	NA	NA
ENSRNOT00000024657	chr3:161433410-161462879	1.16896	0.0497191	DOWN	NA	NA	NA	NA	NA	NA
ENSRNOT00000024662	chr1:99534114-99539227	-1.19459	0.0425714	UP	NA	NA	NA	NA	NA	NA
ENSRNOT00000024752	chr18:59748444-59755226	1.09139	2.48e-08	DOWN	NA	NA	NA	1.32954	1.51e-05	DOWN
ENSRNOT00000024800	chr1:80589023-80594136	1.59295	6.32e-20	DOWN	NA	NA	NA	NA	NA	NA
ENSRNOT00000024884	chr4:118814284-118834955	-1.14132	3.85e-18	UP	NA	NA	NA	NA	NA	NA
ENSRNOT00000024933	chr1:175586097-175630467	-1.30867	0.000543564	UP	-2.1513	1.27e-05	UP	NA	NA	NA
ENSRNOT00000024947	chr18:63130542-63140181	-1.23623	0.0123543	UP	-1.7393	7.81e-05	UP	-2.99366	3.35e-31	UP
ENSRNOT00000025019	chr8:128740756-128754514	-1.22746	0.00299402	UP	NA	NA	NA	1.91693	0.00849918	DOWN
ENSRNOT00000025051	chr5:153773663-153790157	-1.30205	7.55e-05	UP	NA	NA	NA	NA	NA	NA
ENSRNOT00000025067	chr3:13838304-13842762	-1.11756	2.51e-09	UP	NA	NA	NA	NA	NA	NA
ENSRNOT00000025094	chr9:16924520-16931766	1.11416	5.45e-16	DOWN	1.05319	7.73e-08	DOWN	NA	NA	NA
ENSRNOT00000025097	chr1:167906061-167911961	2.14957	1.03e-17	DOWN	2.22959	2.34e-07	DOWN	2.76867	3.59e-11	DOWN
ENSRNOT00000025109	chr1:167917771-167918714	1.07393	0.0307605	DOWN	3.29779	1.28e-10	DOWN	2.09549	0.000122248	DOWN
ENSRNOT00000025157	chr18:29329764-29340403	-1.28634	0.00423536	UP	NA	NA	NA	-2.51572	4.36e-09	UP
ENSRNOT00000025196	chr1:224906554-224921092	-1.74189	6.89e-25	UP	-1.5772	2.34e-16	UP	NA	NA	NA
ENSRNOT00000025217	chr18:70970596-70972821	-1.01316	0.000324558	UP	NA	NA	NA	NA	NA	NA
ENSRNOT00000025245	chr1:165665911-165680176	1.56314	9.09e-12	DOWN	1.54301	3.04e-09	DOWN	1.63602	3.59e-09	DOWN
ENSRNOT00000025260	chr15:34216833-34224193	-1.45274	5.4e-17	UP	-1.3076	6.94e-13	UP	NA	NA	NA
ENSRNOT00000025294	chr3:121725859-121739173	-2.06537	1.73e-30	UP	NA	NA	NA	-2.02282	7.71e-16	UP
ENSRNOT00000025323	chr2:60949256-60961326	1.19589	7.97e-05	DOWN	NA	NA	NA	NA	NA	NA
ENSRNOT00000025342	chr1:219468675-219472654	-1.54088	3.41e-06	UP	NA	NA	NA	-2.74956	4.3e-30	UP
ENSRNOT00000025362	chr18:62174670-62181102	-1.43482	0.000340846	UP	NA	NA	NA	-1.97404	4e-05	UP
ENSRNOT00000025372	chr10:56822756-56826479	1.74897	3.81e-06	DOWN	1.04869	0.00250255	DOWN	2.5084	8.69e-10	DOWN
ENSRNOT00000025381	chr17:5511385-5614416	-1.9929	4.59e-14	UP	-2.54389	3.25e-15	UP	-1.03046	0.00128618	UP
ENSRNOT00000025403	chr10:56827594-56831243	1.09283	1.5e-07	DOWN	NA	NA	NA	1.16558	1.93e-06	DOWN
ENSRNOT00000025458	chr17:60059949-60250352	-1.17525	0.000859489	UP	NA	NA	NA	NA	NA	NA
ENSRNOT00000025460	chr8:128972311-129139251	-2.16954	1.4e-05	UP	NA	NA	NA	NA	NA	NA
ENSRNOT00000025462	chr17:1872848-1879279	-1.42533	7e-20	UP	-1.46066	1.17e-10	UP	NA	NA	NA
ENSRNOT00000025495	chr18:29191731-29232978	-1.15266	5.46e-08	UP	-1.20144	4.62e-06	UP	-1.41771	9.04e-06	UP
ENSRNOT00000025501	chr3:13936783-13955651	1.18062	1.46e-08	DOWN	NA	NA	NA	NA	NA	NA
ENSRNOT00000025528	chr3:13957136-13978224	1.52049	5.38e-05	DOWN	NA	NA	NA	NA	NA	NA
ENSRNOT00000025544	chr13:71280652-71282802	1.90619	0.00634585	DOWN	2.0501	0.00122533	DOWN	3.09428	8.05e-06	DOWN
ENSRNOT00000025641	chr1:219520075-219532609	-1.30502	0.00940843	UP	NA	NA	NA	NA	NA	NA
ENSRNOT00000025687	chr2:31745088-31826867	1.29172	1.33e-06	DOWN	1.09386	8.64e-06	DOWN	1.34728	0.000399301	DOWN
ENSRNOT00000025689	chr2:210720720-210726179	2.441	9.15e-21	DOWN	1.52206	1.23e-08	DOWN	1.5328	3.96e-05	DOWN
ENSRNOT00000025700	chr17:70684539-70711216	-1.79651	0.000221303	UP	-1.34633	0.00603575	UP	-1.42758	0.00381811	UP
ENSRNOT00000025731	chr17:70684134-70707555	-1.86279	0.000144977	UP	-1.39063	0.00526814	UP	-1.34715	0.00875203	UP
ENSRNOT00000025746	chr2:210733594-210738378	1.16017	0.0357732	DOWN	NA	NA	NA	NA	NA	NA
ENSRNOT00000025763	chr16:74098260-74122889	-1.38271	8.99e-05	UP	NA	NA	NA	NA	NA	NA
ENSRNOT00000025784	chr19:54693959-54722563	-1.8171	3.93e-09	UP	-2.05592	8.82e-17	UP	NA	NA	NA
ENSRNOT00000025800	chr2:210761729-210766501	-2.09372	1.92e-06	UP	NA	NA	NA	-4.00553	2.02e-24	UP
ENSRNOT00000025829	chr1:80699323-80716146	-1.18567	0.000582013	UP	NA	NA	NA	NA	NA	NA
ENSRNOT00000025843	chr3:162084315-162147393	1.12731	0.000303307	DOWN	1.31021	5.22e-07	DOWN	2.18942	5.27e-14	DOWN
ENSRNOT00000025859	chr3:151126591-151150344	-1.03782	0.000814711	UP	NA	NA	NA	NA	NA	NA
ENSRNOT00000025881	chr18:55955389-55992885	1.05706	9.45e-11	DOWN	NA	NA	NA	1.22323	0.00699842	DOWN
ENSRNOT00000025928	chr1:252589785-252624790	-1.09684	0.000163588	UP	-1.01313	6.69e-05	UP	-1.06384	0.00206034	UP
ENSRNOT00000025941	chr7:122642740-122644054	1.56214	0.0295499	DOWN	2.03586	0.00134887	DOWN	1.71163	0.0107986	DOWN
ENSRNOT00000025956	chr16:20352480-20356612	1.20885	0.0112503	DOWN	NA	NA	NA	NA	NA	NA
ENSRNOT00000025966	chr2:61888950-61949926	1.08184	0.00797781	DOWN	NA	NA	NA	NA	NA	NA
ENSRNOT00000025990	chr5:136112417-136127976	1.23033	6.01e-29	DOWN	NA	NA	NA	NA	NA	NA
ENSRNOT00000026009	chr1:143171870-143278485	-2.42597	0.000303616	UP	NA	NA	NA	NA	NA	NA
ENSRNOT00000026038	chr10:56953691-56962161	1.87519	0.00321281	DOWN	2.19905	0.000246458	DOWN	2.63255	0.000246329	DOWN
ENSRNOT00000026060	chr1:80880856-80912082	1.04481	0.000330916	DOWN	NA	NA	NA	NA	NA	NA
ENSRNOT00000026098	chr18:57513793-57515834	-1.86607	2.66e-08	UP	-1.6814	4.12e-05	UP	-1.62833	1.15e-07	UP
ENSRNOT00000026120	chr3:151232751-151258580	-1.19163	3.09e-18	UP	NA	NA	NA	NA	NA	NA
ENSRNOT00000026186	chr1:198100586-198104109	1.61509	1.1e-08	DOWN	NA	NA	NA	NA	NA	NA
ENSRNOT00000026195	chr9:17198957-17206994	-1.78342	1.63e-25	UP	NA	NA	NA	NA	NA	NA
ENSRNOT00000026227	chr18:57128399-57201740	-1.45313	0.000236255	UP	-1.24696	0.000286823	UP	NA	NA	NA
ENSRNOT00000026235	chr1:266053002-266059256	-1.11285	4.34e-18	UP	NA	NA	NA	NA	NA	NA
ENSRNOT00000026290	chr2:200584986-200692335	2.48466	8.62e-22	DOWN	1.37836	0.000217108	DOWN	2.56735	4.54e-29	DOWN
ENSRNOT00000026312	chr9:96210750-96288903	-1.0835	0.000342213	UP	NA	NA	NA	NA	NA	NA
ENSRNOT00000026350	chr1:41323194-41590697	1.7168	1.32e-06	DOWN	NA	NA	NA	NA	NA	NA
ENSRNOT00000026396	chr2:187610087-187622373	-1.17053	0.00150191	UP	NA	NA	NA	NA	NA	NA
ENSRNOT00000026418	chr16:74318296-74408030	1.05216	7.27e-40	DOWN	NA	NA	NA	NA	NA	NA
ENSRNOT00000026430	chr15:34296922-34304386	-1.57987	0.000344249	UP	NA	NA	NA	-2.1296	5.4e-06	UP
ENSRNOT00000026473	chr8:62472095-62478147	-1.76665	0.0019931	UP	-3.48569	9.53e-14	UP	NA	NA	NA
ENSRNOT00000026489	chr1:81230612-81245996	-1.74697	1.35e-05	UP	NA	NA	NA	NA	NA	NA
ENSRNOT00000026496	chr1:198123884-198128857	-1.07441	8.98e-08	UP	NA	NA	NA	NA	NA	NA
ENSRNOT00000026528	chr1:65660470-65664767	-1.20372	1.41e-33	UP	-1.30068	1.4e-19	UP	NA	NA	NA
ENSRNOT00000026550	chr16:7627603-7681576	-2.12893	0.00162076	UP	NA	NA	NA	NA	NA	NA
ENSRNOT00000026564	chr1:40529045-40719391	-2.4528	4.75e-14	UP	-2.63008	2.55e-12	UP	-1.31573	0.0123242	UP
ENSRNOT00000026575	chr1:65576535-65587186	1.71473	4.13e-08	DOWN	NA	NA	NA	NA	NA	NA
ENSRNOT00000026633	chr4:157977162-158010166	-1.32139	0.0014631	UP	NA	NA	NA	NA	NA	NA
ENSRNOT00000026652	chr16:20555395-20557978	-1.44125	0.0495836	UP	NA	NA	NA	-1.91596	0.00779367	UP
ENSRNOT00000026654	chr9:82446633-82461903	1.24262	0.000511225	DOWN	-1.26558	0.000297568	UP	NA	NA	NA
ENSRNOT00000026708	chr7:12576365-12598370	-1.70007	0.000227615	UP	-1.37345	0.000938057	UP	NA	NA	NA
ENSRNOT00000026724	chr18:46148849-46151627	1.02906	1.35e-06	DOWN	NA	NA	NA	NA	NA	NA
ENSRNOT00000026748	chr1:199495427-199545292	-2.20734	9.46e-10	UP	NA	NA	NA	NA	NA	NA
ENSRNOT00000026754	chr1:143702853-143751789	-1.14247	0.00277385	UP	-1.04884	0.0099674	UP	NA	NA	NA
ENSRNOT00000026793	chr1:81365138-81370109	1.46053	0.000561573	DOWN	1.33872	0.000233608	DOWN	1.3876	0.00205432	DOWN
ENSRNOT00000026821	chr16:20589481-20592449	-2.13267	1.67e-10	UP	-1.67322	2.42e-07	UP	NA	NA	NA
ENSRNOT00000026870	chr1:144069638-144200029	1.02966	5.32e-06	DOWN	NA	NA	NA	NA	NA	NA
ENSRNOT00000026908	chr1:199624037-199624783	-3.72867	5.39e-10	UP	NA	NA	NA	NA	NA	NA
ENSRNOT00000027054	chr16:8497569-8523557	1.89314	0.00120482	DOWN	NA	NA	NA	NA	NA	NA
ENSRNOT00000027075	chr1:81456984-81472097	1.52568	1.74e-06	DOWN	1.29343	1.58e-05	DOWN	1.67505	5.56e-07	DOWN
ENSRNOT00000027117	chr19:38162515-38179149	-1.42152	7.88e-07	UP	NA	NA	NA	NA	NA	NA
ENSRNOT00000027160	chr1:266422132-266428239	-1.04019	0.00915164	UP	NA	NA	NA	NA	NA	NA
ENSRNOT00000027165	chr9:82669204-82673898	-2.75949	2.57e-23	UP	-1.93	1.82e-08	UP	-1.72092	2.66e-11	UP
ENSRNOT00000027173	chr4:56478384-56493923	-2.56835	1.63e-21	UP	-2.63453	1.67e-14	UP	-1.68474	4.4e-05	UP
ENSRNOT00000027182	chr2:187993758-188021377	-1.68592	2.8e-16	UP	-1.09888	0.00155576	UP	NA	NA	NA
ENSRNOT00000027244	chr18:27357413-27374603	-1.81366	0.00566865	UP	-1.67113	0.00444863	UP	NA	NA	NA
ENSRNOT00000027261	chr1:166997967-167005839	-1.40796	0.0140526	UP	NA	NA	NA	-2.23435	3.75e-06	UP
ENSRNOT00000027297	chr1:199720038-199721010	1.65972	0.00624526	DOWN	1.61193	0.00242605	DOWN	1.99158	0.00141398	DOWN
ENSRNOT00000027305	chr1:225163391-225173995	-1.03633	9.4e-35	UP	-1.09073	1.18e-23	UP	NA	NA	NA
ENSRNOT00000027315	chr15:34378148-34392066	-2.0087	1.18e-11	UP	-1.92771	2.19e-05	UP	-2.13793	1.99e-11	UP
ENSRNOT00000027345	chr18:27128464-27159693	-2.37151	2.45e-87	UP	-1.13398	6.44e-21	UP	NA	NA	NA
ENSRNOT00000027493	chr2:211246068-211322719	2.02518	6.2e-05	DOWN	2.03128	8.51e-05	DOWN	1.34493	0.0328931	DOWN
ENSRNOT00000027497	chr1:81852429-81881549	-3.68583	1.67e-27	UP	NA	NA	NA	NA	NA	NA
ENSRNOT00000027506	chr9:98555169-98597359	1.21245	0.00331469	DOWN	NA	NA	NA	NA	NA	NA
ENSRNOT00000027564	chr5:173672810-173680290	1.27853	2.54e-11	DOWN	NA	NA	NA	1.55035	1.06e-06	DOWN
ENSRNOT00000027693	chr1:226091774-226108332	-2.40223	2.58e-14	UP	NA	NA	NA	-1.08222	8.03e-06	UP
ENSRNOT00000027700	chr2:188449210-188456759	1.75136	1.21e-06	DOWN	1.37629	0.00257611	DOWN	2.00679	5.84e-15	DOWN
ENSRNOT00000027730	chr7:11325254-11330278	-1.79456	1.64e-08	UP	NA	NA	NA	NA	NA	NA
ENSRNOT00000027739	chr18:26185259-26211445	3.44951	2.83e-46	DOWN	NA	NA	NA	3.13376	1.23e-40	DOWN
ENSRNOT00000027753	chr1:220746387-220751684	-1.08984	6.67e-16	UP	NA	NA	NA	NA	NA	NA
ENSRNOT00000027755	chr18:25984638-25997555	1.12155	1.77e-05	DOWN	NA	NA	NA	NA	NA	NA
ENSRNOT00000027765	chr2:211930326-211967505	-1.14526	8.45e-06	UP	-1.74154	5.69e-06	UP	NA	NA	NA
ENSRNOT00000027785	chr2:188454853-188471988	1.84334	2.93e-06	DOWN	1.48471	0.00103753	DOWN	1.86694	1.12e-08	DOWN
ENSRNOT00000027794	chr15:34548540-34550850	2.16078	0.00138231	DOWN	NA	NA	NA	1.86815	0.0131057	DOWN
ENSRNOT00000027834	chr1:226234074-226249138	1.09823	5.95e-09	DOWN	NA	NA	NA	1.72421	1.12e-11	DOWN
ENSRNOT00000027837	chr1:87938042-87959569	-1.0937	1.4e-05	UP	NA	NA	NA	NA	NA	NA
ENSRNOT00000027842	chr1:226251518-226255886	-1.18093	0.000418866	UP	-1.36986	3.39e-06	UP	NA	NA	NA
ENSRNOT00000027933	chr1:82327955-82344345	1.09479	9.25e-15	DOWN	NA	NA	NA	NA	NA	NA
ENSRNOT00000027986	chr2:188672405-188689392	1.24054	6.36e-06	DOWN	NA	NA	NA	NA	NA	NA
ENSRNOT00000028095	chr2:188784222-188793895	1.32697	1.82e-15	DOWN	1.20008	2.44e-09	DOWN	NA	NA	NA
ENSRNOT00000028096	chr8:22050222-22057209	1.55907	0.0079546	DOWN	NA	NA	NA	NA	NA	NA
ENSRNOT00000028097	chr1:220966655-220967825	1.0382	0.000154951	DOWN	NA	NA	NA	1.2148	0.00103797	DOWN
ENSRNOT00000028102	chr1:226644200-226657408	2.0464	2.07e-19	DOWN	1.08988	6.97e-05	DOWN	2.14881	1.31e-22	DOWN
ENSRNOT00000028195	chr1:217018916-217034890	1.13823	6.61e-08	DOWN	NA	NA	NA	NA	NA	NA
ENSRNOT00000028234	chr2:189205701-189254628	1.32798	0.0032395	DOWN	NA	NA	NA	NA	NA	NA
ENSRNOT00000028238	chr10:89897087-89900131	-1.02349	0.0428525	UP	-1.27025	0.00118305	UP	NA	NA	NA
ENSRNOT00000028332	chr10:90085559-90089693	1.0582	7.23e-21	DOWN	NA	NA	NA	NA	NA	NA
ENSRNOT00000028364	chr8:118744229-118794992	-1.48993	0.00498969	UP	-1.47339	0.00153741	UP	NA	NA	NA
ENSRNOT00000028411	chr1:218090750-218100272	-1.42823	9.88e-05	UP	-1.28169	0.000213387	UP	-1.38196	3.52e-07	UP
ENSRNOT00000028440	chr2:195909626-195935878	1.15871	9.13e-22	DOWN	1.614	3.02e-16	DOWN	NA	NA	NA
ENSRNOT00000028445	chr10:90296141-90312386	1.54779	7.31e-06	DOWN	1.67191	1.54e-08	DOWN	1.10952	0.0104297	DOWN
ENSRNOT00000028476	chr1:227743612-227904767	-2.67747	9.38e-06	UP	NA	NA	NA	NA	NA	NA
ENSRNOT00000028483	chr1:227892956-227904737	-3.05128	1.15e-06	UP	NA	NA	NA	NA	NA	NA
ENSRNOT00000028485	chr1:221425987-221431713	1.63663	2.12e-10	DOWN	NA	NA	NA	NA	NA	NA
ENSRNOT00000028490	chr1:101595579-101596822	-2.02157	9.34e-06	UP	NA	NA	NA	NA	NA	NA
ENSRNOT00000028535	chr1:228149867-228194977	-1.63963	2.07e-17	UP	-1.21238	2.91e-06	UP	NA	NA	NA
ENSRNOT00000028597	chr1:89464860-89474252	-1.20043	1.96e-06	UP	NA	NA	NA	NA	NA	NA
ENSRNOT00000028696	chr1:102110708-102191287	2.45233	2.04e-14	DOWN	1.38844	0.00237966	DOWN	2.01746	2.05e-09	DOWN
ENSRNOT00000028818	chr3:122913886-122920684	1.19586	0.0200001	DOWN	NA	NA	NA	NA	NA	NA
ENSRNOT00000028847	chr3:123434409-123567918	1.28959	3.88e-56	DOWN	1.2825	1.22e-10	DOWN	NA	NA	NA
ENSRNOT00000028876	chr3:124088157-124102240	-2.52355	6.69e-22	UP	NA	NA	NA	-1.33438	4.76e-09	UP
ENSRNOT00000028881	chr3:124515978-124531316	-1.15426	0.00022359	UP	-1.11001	0.010222	UP	-1.25585	0.00112731	UP
ENSRNOT00000028893	chr3:125458692-125470413	-1.05604	1.34e-06	UP	NA	NA	NA	-1.24983	3.46e-11	UP
ENSRNOT00000028924	chr18:25369940-25370669	1.51007	0.0345301	DOWN	NA	NA	NA	NA	NA	NA
ENSRNOT00000028965	chr4:157425644-157433467	1.69986	5.36e-05	DOWN	1.97988	2.75e-07	DOWN	NA	NA	NA
ENSRNOT00000028969	chr7:12314848-12317998	1.23718	4.13e-21	DOWN	NA	NA	NA	NA	NA	NA
ENSRNOT00000028974	chr15:49485611-49505553	1.22356	0.0498458	DOWN	NA	NA	NA	NA	NA	NA
ENSRNOT00000029092	chr10:103599103-103619083	-1.56454	0.00015351	UP	NA	NA	NA	-1.30281	0.00822475	UP
ENSRNOT00000029202	chr13:89055983-89242443	-1.27189	5.73e-26	UP	NA	NA	NA	NA	NA	NA
ENSRNOT00000029315	chr13:90301006-90322457	-1.34093	0.00068037	UP	NA	NA	NA	NA	NA	NA
ENSRNOT00000029458	chr20:13680716-13704931	-1.17586	7.8e-24	UP	NA	NA	NA	NA	NA	NA
ENSRNOT00000029487	chr1:82327955-82344345	1.09391	7.91e-15	DOWN	NA	NA	NA	NA	NA	NA
ENSRNOT00000029660	chr3:148215540-148216718	-1.00957	0.0197961	UP	-1.23099	0.00935577	UP	-3.50644	2.81e-37	UP
ENSRNOT00000029664	chrX:105573909-105577451	-1.53375	1.84e-28	UP	-1.15154	8.66e-12	UP	NA	NA	NA
ENSRNOT00000029871	chr2:227080924-227083501	-1.32645	0.00153734	UP	-2.01035	4.06e-11	UP	-2.47023	1.14e-15	UP
ENSRNOT00000029887	chr8:6255850-6305033	-1.98301	0.000173938	UP	-1.56202	0.00531307	UP	-2.46403	0.000102676	UP
ENSRNOT00000030005	chr20:28078500-28157071	1.06224	0.00122469	DOWN	NA	NA	NA	NA	NA	NA
ENSRNOT00000030007	chr15:42827310-42947656	-1.02696	4.67e-05	UP	NA	NA	NA	NA	NA	NA
ENSRNOT00000030016	chr5:139857363-139864393	1.21614	1.71e-05	DOWN	1.39872	1.53e-06	DOWN	1.24928	1.64e-05	DOWN
ENSRNOT00000030036	chr15:42827846-42898150	-1.05714	4.94e-05	UP	NA	NA	NA	NA	NA	NA
ENSRNOT00000030097	chr15:59216705-59279967	-1.22835	0.0246204	UP	NA	NA	NA	NA	NA	NA
ENSRNOT00000030135	chr13:98451637-98478327	1.61038	2.15e-23	DOWN	1.29307	0.000131487	DOWN	1.08295	6.1e-06	DOWN
ENSRNOT00000030348	chr20:28179140-28263037	1.49625	3.76e-07	DOWN	1.1668	0.00231615	DOWN	1.63802	0.000101995	DOWN
ENSRNOT00000030604	chr12:39790965-39824064	-1.00701	7.85e-06	UP	NA	NA	NA	NA	NA	NA
ENSRNOT00000030692	chrX:80359555-80363168	-1.81162	3.74e-05	UP	-1.05943	0.00830879	UP	NA	NA	NA
ENSRNOT00000030720	chr10:86977702-86997981	-1.54395	0.0288935	UP	NA	NA	NA	NA	NA	NA
ENSRNOT00000031005	chr7:70846344-70926903	1.42241	9.68e-21	DOWN	1.19013	9.38e-07	DOWN	1.68261	3.99e-10	DOWN
ENSRNOT00000031036	chr15:103696557-103927592	-1.20379	0.000207049	UP	-2.1906	2.3e-10	UP	NA	NA	NA
ENSRNOT00000031193	chr4:66090209-66148001	-1.30704	2.1e-07	UP	NA	NA	NA	NA	NA	NA
ENSRNOT00000031225	chr5:152446845-152458023	-1.51133	0.0158013	UP	-2.62348	1.96e-06	UP	-2.07278	5.97e-05	UP
ENSRNOT00000031365	chr4:83391283-83836351	-1.96046	0.00412263	UP	NA	NA	NA	NA	NA	NA
ENSRNOT00000031384	chr17:42133076-42159413	1.23535	2.1e-17	DOWN	NA	NA	NA	1.42822	2.51e-27	DOWN
ENSRNOT00000031394	chr6:79149544-79150254	1.38913	3.65e-06	DOWN	1.37262	4.07e-09	DOWN	NA	NA	NA
ENSRNOT00000031400	chr20:13670066-13678089	-1.33441	0.0357287	UP	-2.07645	6.63e-05	UP	NA	NA	NA
ENSRNOT00000031481	chr7:10894119-10896447	1.47529	0.0405087	DOWN	NA	NA	NA	NA	NA	NA
ENSRNOT00000031512	chr5:154077944-154106433	-1.26802	0.0357678	UP	NA	NA	NA	NA	NA	NA
ENSRNOT00000031542	chr17:81922329-82017682	1.02735	0.0141137	DOWN	NA	NA	NA	1.80666	0.000632711	DOWN
ENSRNOT00000031555	chr12:23839399-23841049	-1.77746	0.000255235	UP	-1.55449	0.00231615	UP	-1.59073	0.000198819	UP
ENSRNOT00000031626	chr10:69476775-69478462	-2.89954	7.26e-06	UP	-1.5854	0.0165597	UP	NA	NA	NA
ENSRNOT00000031717	chr19:58505811-58508603	1.09335	0.0067491	DOWN	NA	NA	NA	NA	NA	NA
ENSRNOT00000031819	chr11:87913819-87924816	1.67501	6.67e-52	DOWN	NA	NA	NA	NA	NA	NA
ENSRNOT00000031889	chr11:17538063-17560296	1.46777	0.0106126	DOWN	NA	NA	NA	NA	NA	NA
ENSRNOT00000031935	chr17:10137974-10152955	-1.1181	0.000491438	UP	NA	NA	NA	NA	NA	NA
ENSRNOT00000031977	chr19:38237965-38321528	1.45466	1.15e-10	DOWN	NA	NA	NA	NA	NA	NA
ENSRNOT00000032015	chr6:127336305-127337791	-2.33955	1.66e-06	UP	-1.2017	0.00559342	UP	NA	NA	NA
ENSRNOT00000032016	chr10:104019888-104034595	-3.06255	1.29e-06	UP	-4.01808	1.3e-12	UP	NA	NA	NA
ENSRNOT00000032108	chr6:56846789-57193961	1.41791	8.96e-31	DOWN	1.45531	2.16e-14	DOWN	1.22714	1.85e-17	DOWN
ENSRNOT00000032116	chr16:72268943-72289156	1.32073	4.42e-06	DOWN	NA	NA	NA	NA	NA	NA
ENSRNOT00000032123	chr1:222907159-222937633	-1.59188	0.0290001	UP	NA	NA	NA	-2.55201	0.000528526	UP
ENSRNOT00000032185	chr8:85640055-85645718	1.94439	1.05e-06	DOWN	NA	NA	NA	NA	NA	NA
ENSRNOT00000032229	chr4:168142271-168183096	-1.33854	0.0161055	UP	NA	NA	NA	NA	NA	NA
ENSRNOT00000032254	chr1:114046478-114149708	-1.52518	0.000581918	UP	NA	NA	NA	NA	NA	NA
ENSRNOT00000032299	chr5:73918747-73986373	-1.03757	4.69e-06	UP	NA	NA	NA	NA	NA	NA
ENSRNOT00000032429	chr1:142027250-142028043	-1.01503	0.000243994	UP	NA	NA	NA	NA	NA	NA
ENSRNOT00000032518	chr11:70967439-71007619	1.65816	1.41e-08	DOWN	NA	NA	NA	1.12407	0.00573374	DOWN
ENSRNOT00000032704	chr15:19965187-20032191	1.05864	0.0309253	DOWN	NA	NA	NA	NA	NA	NA
ENSRNOT00000032739	chr12:37211316-37237848	-3.52088	4.33e-23	UP	NA	NA	NA	-2.6374	8.54e-15	UP
ENSRNOT00000032785	chr10:55013703-55080421	-1.18574	3.32e-05	UP	NA	NA	NA	NA	NA	NA
ENSRNOT00000032802	chr4:78310379-78313206	1.01673	0.0285462	DOWN	NA	NA	NA	NA	NA	NA
ENSRNOT00000032926	chr10:57060007-57064600	-2.13011	3.27e-29	UP	-1.41046	1.71e-06	UP	NA	NA	NA
ENSRNOT00000033112	chr2:54466280-54533797	1.87222	5.31e-13	DOWN	1.01986	0.00253458	DOWN	NA	NA	NA
ENSRNOT00000033119	chr20:7976713-8019020	-1.12816	2.09e-14	UP	-1.48679	5.21e-15	UP	NA	NA	NA
ENSRNOT00000033234	chr4:115440158-115446433	1.07137	0.0372258	DOWN	NA	NA	NA	-1.06502	0.00909431	UP
ENSRNOT00000033408	chr1:47972399-47992653	1.77448	7e-08	DOWN	NA	NA	NA	NA	NA	NA
ENSRNOT00000033443	chr2:211546560-211585332	1.05923	1.71e-06	DOWN	NA	NA	NA	1.70133	1.76e-05	DOWN
ENSRNOT00000033494	chrX:75382598-75407217	-2.27678	4.34e-09	UP	-1.48419	0.00146734	UP	NA	NA	NA
ENSRNOT00000033550	chr6:42306788-42312915	-1.73699	0.0014978	UP	NA	NA	NA	NA	NA	NA
ENSRNOT00000033716	chr11:44072043-44075501	1.53698	0.0370038	DOWN	1.67078	0.0114605	DOWN	NA	NA	NA
ENSRNOT00000033768	chr18:56965232-56965593	-1.22058	0.00407479	UP	NA	NA	NA	-1.06042	0.0282475	UP
ENSRNOT00000033806	chr14:20480128-20816588	-1.65846	2.79e-22	UP	-1.12667	2.26e-05	UP	NA	NA	NA
ENSRNOT00000033918	chr4:78205812-78208767	1.05323	7.46e-16	DOWN	1.31001	5.86e-09	DOWN	1.11813	1.23e-05	DOWN
ENSRNOT00000034042	chr1:141488272-141527475	-1.69322	0.00574804	UP	-1.38006	0.0207532	UP	NA	NA	NA
ENSRNOT00000034102	chr15:33720701-33752665	-1.31693	0.000224057	UP	NA	NA	NA	NA	NA	NA
ENSRNOT00000034282	chr10:62643453-62648844	1.01378	0.000146935	DOWN	NA	NA	NA	1.88642	3.04e-17	DOWN
ENSRNOT00000034289	chr6:95480042-95502845	3.23496	1.64e-09	DOWN	4.63905	5.27e-30	DOWN	2.49144	8.97e-05	DOWN
ENSRNOT00000034325	chr16:62313263-62373253	-3.86343	1.82e-10	UP	-2.14455	0.000753102	UP	NA	NA	NA
ENSRNOT00000034342	chr6:77624385-77848434	1.16846	5.07e-05	DOWN	1.06472	2.28e-05	DOWN	1.7603	3.19e-06	DOWN
ENSRNOT00000034389	chr1:164225934-164292093	-1.02399	0.0290235	UP	-1.22811	0.0120298	UP	-1.12387	0.0281502	UP
ENSRNOT00000034521	chr2:181987217-181994514	1.03368	8.51e-20	DOWN	NA	NA	NA	NA	NA	NA
ENSRNOT00000034560	chr15:108364701-108376221	-1.8045	7.3e-05	UP	NA	NA	NA	NA	NA	NA
ENSRNOT00000034907	chr17:87927058-88037040	-1.17339	1.06e-08	UP	-1.59105	1.66e-10	UP	NA	NA	NA
ENSRNOT00000034969	chr4:15710805-16130563	-1.1304	0.0117443	UP	NA	NA	NA	NA	NA	NA
ENSRNOT00000035001	chr10:104437648-104442880	-1.08588	0.0452389	UP	-1.49325	0.000517512	UP	NA	NA	NA
ENSRNOT00000035013	chr1:252102219-252116971	1.90558	1.18e-15	DOWN	1.56689	1.82e-05	DOWN	NA	NA	NA
ENSRNOT00000035125	chr1:56159436-56168351	-1.26563	0.0154563	UP	-1.17586	0.0176436	UP	-1.41689	0.000477391	UP
ENSRNOT00000035142	chr12:2557275-2568382	-1.17181	0.0264357	UP	-1.43193	0.00237931	UP	NA	NA	NA
ENSRNOT00000035158	chr3:44806106-44846464	-1.35814	0.00307039	UP	NA	NA	NA	1.31858	0.0240535	DOWN
ENSRNOT00000035240	chr2:193892589-193901236	-3.16777	2.46e-59	UP	-2.83524	7.44e-17	UP	-2.54241	1.12e-28	UP
ENSRNOT00000035245	chr3:170399302-170438993	-2.12907	1.22e-05	UP	NA	NA	NA	NA	NA	NA
ENSRNOT00000035522	chr4:165426365-165460075	-1.27016	0.0135545	UP	NA	NA	NA	NA	NA	NA
ENSRNOT00000035639	chr10:103467725-103481153	-3.95923	4e-25	UP	-2.43228	3.49e-08	UP	-1.78263	0.0134415	UP
ENSRNOT00000035672	chr1:199331787-199336451	1.25207	5.41e-10	DOWN	NA	NA	NA	1.03825	0.0103642	DOWN
ENSRNOT00000035814	chr1:245237736-245269205	-2.98666	2.97e-17	UP	-1.14119	0.00607091	UP	NA	NA	NA
ENSRNOT00000035881	chr12:30702571-30728655	1.08126	0.0113325	DOWN	NA	NA	NA	NA	NA	NA
ENSRNOT00000035915	chr16:9563218-9613503	-2.01097	2.13e-05	UP	-2.26002	1.76e-05	UP	NA	NA	NA
ENSRNOT00000035922	chr14:89253373-89273137	-1.10227	0.0142553	UP	NA	NA	NA	NA	NA	NA
ENSRNOT00000036092	chr16:54934056-55002322	-1.00017	0.000665149	UP	NA	NA	NA	NA	NA	NA
ENSRNOT00000036258	chr1:105094411-105109461	-1.1293	1.83e-09	UP	-1.15358	7.21e-05	UP	NA	NA	NA
ENSRNOT00000036343	chr1:146069771-146226462	-1.13092	0.0189352	UP	-1.60603	4.2e-05	UP	-1.04318	0.0409114	UP
ENSRNOT00000036374	chr6:23359009-23404368	1.88334	0.0015522	DOWN	2.16377	6.06e-05	DOWN	1.69165	0.0030934	DOWN
ENSRNOT00000036383	chr16:80729400-80755182	-2.10037	1.3e-09	UP	NA	NA	NA	NA	NA	NA
ENSRNOT00000036518	chr20:13817795-13825475	1.21922	0.0272966	DOWN	NA	NA	NA	NA	NA	NA
ENSRNOT00000036656	chr2:195617044-195643502	1.07652	0.00116865	DOWN	1.389	2.92e-05	DOWN	NA	NA	NA
ENSRNOT00000036666	chr10:63803309-63819614	-1.80038	2.44e-33	UP	NA	NA	NA	NA	NA	NA
ENSRNOT00000036750	chr7:134702964-134722215	-1.83994	4.66e-14	UP	NA	NA	NA	NA	NA	NA
ENSRNOT00000036753	chr20:48927914-48969499	1.19334	8.77e-07	DOWN	1.14742	7.71e-08	DOWN	NA	NA	NA
ENSRNOT00000037015	chr3:63863951-64024205	-1.20591	1.26e-06	UP	NA	NA	NA	NA	NA	NA
ENSRNOT00000037064	chr1:205615761-205630073	-1.82741	1.47e-07	UP	-1.49829	2.4e-05	UP	NA	NA	NA
ENSRNOT00000037169	chr3:2643610-2646486	-1.60961	0.0006338	UP	NA	NA	NA	NA	NA	NA
ENSRNOT00000037179	chr15:87389610-87390376	-1.35165	0.000109891	UP	NA	NA	NA	NA	NA	NA
ENSRNOT00000037251	chr12:12403385-12407561	-2.05203	2.89e-06	UP	-2.04119	6.27e-07	UP	2.27688	2.86e-06	DOWN
ENSRNOT00000037276	chr8:97537968-97575636	1.42957	2.35e-11	DOWN	NA	NA	NA	2.37418	1.31e-15	DOWN
ENSRNOT00000037339	chr2:248178389-248197160	-1.17063	0.000408761	UP	NA	NA	NA	1.4819	0.0488355	DOWN
ENSRNOT00000037353	chr8:60334597-60359440	1.02614	0.0258937	DOWN	NA	NA	NA	NA	NA	NA
ENSRNOT00000037369	chr1:48433079-48521256	1.47373	0.0475828	DOWN	NA	NA	NA	NA	NA	NA
ENSRNOT00000037489	chr9:27333956-27351295	-1.43304	0.0422936	UP	NA	NA	NA	NA	NA	NA
ENSRNOT00000037681	chr7:123856567-123892429	-1.13586	1.16e-09	UP	NA	NA	NA	NA	NA	NA
ENSRNOT00000037712	chr4:22133521-22425515	-2.96123	2.04e-31	UP	-3.56634	1.22e-22	UP	-3.24554	1.8e-86	UP
ENSRNOT00000038017	chr1:277104519-277181345	1.33919	0.00344671	DOWN	NA	NA	NA	NA	NA	NA
ENSRNOT00000038038	chr1:277104514-277181414	1.22196	0.00557734	DOWN	NA	NA	NA	NA	NA	NA
ENSRNOT00000038095	chr20:21642484-21689553	-1.13553	0.000145026	UP	NA	NA	NA	NA	NA	NA
ENSRNOT00000038207	chr11:57207656-57255556	-1.26559	7.57e-05	UP	NA	NA	NA	NA	NA	NA
ENSRNOT00000038212	chr19:11302125-11302938	-1.51972	0.0294684	UP	NA	NA	NA	NA	NA	NA
ENSRNOT00000038222	chr9:19935768-19978013	-3.78639	4.06e-45	UP	-2.19911	7.37e-17	UP	-1.00656	0.0202517	UP
ENSRNOT00000038229	chr1:99561523-99575684	-1.49168	0.0124935	UP	NA	NA	NA	NA	NA	NA
ENSRNOT00000038250	chr3:72273424-72289310	1.52533	8.87e-07	DOWN	1.53121	8.75e-07	DOWN	NA	NA	NA
ENSRNOT00000038251	chr4:122244711-122276361	1.73093	3.14e-23	DOWN	NA	NA	NA	NA	NA	NA
ENSRNOT00000038431	chr9:65665664-65693822	2.07228	5.27e-07	DOWN	NA	NA	NA	1.48805	0.000471777	DOWN
ENSRNOT00000038480	chr7:143596511-143603803	-1.82327	6.15e-17	UP	-1.69578	2.96e-13	UP	-2.00181	4.91e-36	UP
ENSRNOT00000038537	chr20:30339673-30406295	-3.63651	7.7e-39	UP	NA	NA	NA	-1.13926	0.000277422	UP
ENSRNOT00000038549	chr16:63837216-64057434	-2.08774	2.13e-06	UP	-2.62919	4.52e-08	UP	-1.53537	1.61e-07	UP
ENSRNOT00000038596	chr15:104118279-104168638	-1.69999	6.16e-09	UP	-1.1304	0.000170581	UP	NA	NA	NA
ENSRNOT00000038610	chr9:42831742-42839837	-3.43372	7.42e-32	UP	NA	NA	NA	-3.44021	4.11e-26	UP
ENSRNOT00000038623	chr20:13704314-13706205	-3.05271	1.94e-11	UP	-1.88877	2.88e-05	UP	NA	NA	NA
ENSRNOT00000038677	chr8:75687100-75723594	-2.52451	5.64e-22	UP	-2.6116	2.7e-12	UP	-2.54141	1.58e-36	UP
ENSRNOT00000038690	chr10:65664667-65692023	2.21944	7.1e-06	DOWN	1.85053	0.000263642	DOWN	NA	NA	NA
ENSRNOT00000038780	chr7:28412198-28486609	1.8318	9.82e-22	DOWN	2.21516	1.62e-20	DOWN	1.26828	5.35e-07	DOWN
ENSRNOT00000038798	chr1:102110708-102191287	2.43671	4.07e-14	DOWN	1.41033	0.00189659	DOWN	2.01239	2.31e-09	DOWN
ENSRNOT00000038807	chr1:226925117-226935689	-1.17171	2.95e-19	UP	NA	NA	NA	NA	NA	NA
ENSRNOT00000038838	chr10:36709018-36716601	1.01599	2.44e-05	DOWN	NA	NA	NA	NA	NA	NA
ENSRNOT00000038898	chr1:73394075-73399377	-2.96537	4.18e-13	UP	-1.945	1.11e-05	UP	NA	NA	NA
ENSRNOT00000038994	chrX:14578264-14612547	-1.12335	7.74e-10	UP	NA	NA	NA	NA	NA	NA
ENSRNOT00000039151	chr3:11812001-11813466	-1.22928	2.45e-06	UP	NA	NA	NA	NA	NA	NA
ENSRNOT00000039177	chr18:51844988-51996984	-1.03729	1.08e-05	UP	NA	NA	NA	NA	NA	NA
ENSRNOT00000039203	chr18:70970596-70975494	-1.01268	0.00032159	UP	NA	NA	NA	NA	NA	NA
ENSRNOT00000039221	chr13:79378733-79388498	-2.57132	5.12e-05	UP	-1.36637	0.0309184	UP	NA	NA	NA
ENSRNOT00000039237	chr5:9355507-9381214	-1.23347	0.0408109	UP	NA	NA	NA	-4.4311	1.17e-31	UP
ENSRNOT00000039261	chr10:66870067-66873948	-1.51708	0.00052974	UP	NA	NA	NA	NA	NA	NA
ENSRNOT00000039263	chr5:173624310-173626248	-1.56711	0.000243441	UP	NA	NA	NA	1.38718	0.000978314	DOWN
ENSRNOT00000039281	chr12:47193964-47209784	1.27442	8.36e-07	DOWN	NA	NA	NA	NA	NA	NA
ENSRNOT00000039377	chr18:3565166-3590739	-1.24434	3.85e-11	UP	NA	NA	NA	NA	NA	NA
ENSRNOT00000039383	chr14:15253125-15258207	1.31	0.0237246	DOWN	NA	NA	NA	NA	NA	NA
ENSRNOT00000039538	chr1:78068931-78079689	-1.3727	4.94e-05	UP	NA	NA	NA	NA	NA	NA
ENSRNOT00000039652	chr2:8927173-9023104	1.02594	0.00371978	DOWN	NA	NA	NA	NA	NA	NA
ENSRNOT00000039664	chr3:161018538-161024138	1.15376	0.000236372	DOWN	NA	NA	NA	NA	NA	NA
ENSRNOT00000039702	chr18:68408890-68472320	-1.39672	0.0187042	UP	-1.41954	0.00631367	UP	-2.35343	1e-05	UP
ENSRNOT00000039850	chr8:96551245-96559483	-1.76323	5.36e-09	UP	NA	NA	NA	NA	NA	NA
ENSRNOT00000039909	chr16:49462889-49465888	-1.19945	0.00419591	UP	NA	NA	NA	NA	NA	NA
ENSRNOT00000039925	chr15:27177900-27182339	1.28999	0.0424569	DOWN	1.31135	0.0138152	DOWN	NA	NA	NA
ENSRNOT00000039954	chr10:65767930-65771038	1.50585	3.45e-45	DOWN	1.20287	4.16e-08	DOWN	NA	NA	NA
ENSRNOT00000040052	chr17:80585303-80807181	-1.48666	0.0208069	UP	NA	NA	NA	NA	NA	NA
ENSRNOT00000040060	chr1:80517411-80544825	-1.28228	5.42e-06	UP	-1.03552	0.000576457	UP	NA	NA	NA
ENSRNOT00000040167	chr11:70345038-70498391	-3.01612	1.92e-09	UP	-2.49121	1.21e-07	UP	NA	NA	NA
ENSRNOT00000040422	chr7:117675720-117680004	1.2262	3.85e-05	DOWN	NA	NA	NA	NA	NA	NA
ENSRNOT00000040540	chr15:28305821-28314459	2.0803	6.74e-60	DOWN	1.35131	4.74e-06	DOWN	1.45805	1.3e-16	DOWN
ENSRNOT00000040541	chr7:130342483-130347587	1.86085	4.67e-25	DOWN	1.93052	2.86e-13	DOWN	2.47321	1.24e-15	DOWN
ENSRNOT00000040576	chr4:171250818-171461677	-1.13697	3.91e-06	UP	NA	NA	NA	NA	NA	NA
ENSRNOT00000040637	chrX:74577131-74706214	1.10537	3.04e-28	DOWN	1.09007	2.35e-05	DOWN	1.04915	0.00025082	DOWN
ENSRNOT00000040701	chr2:60949283-60960987	1.16714	0.000139019	DOWN	NA	NA	NA	NA	NA	NA
ENSRNOT00000040708	chr2:182027115-182038178	1.142	1.55e-19	DOWN	NA	NA	NA	NA	NA	NA
ENSRNOT00000040759	chr16:6113168-6245644	1.07417	5.74e-06	DOWN	1.19746	7.39e-07	DOWN	1.7614	2.26e-14	DOWN
ENSRNOT00000040770	chrX:36930186-37003642	-1.38654	0.0488669	UP	-1.24535	0.0323763	UP	1.18829	0.0279437	DOWN
ENSRNOT00000040778	chr9:68414339-69426226	-1.50462	4.32e-16	UP	NA	NA	NA	NA	NA	NA
ENSRNOT00000040847	chr2:56110777-56151531	-2.71541	2.99e-26	UP	-2.55555	3.78e-14	UP	NA	NA	NA
ENSRNOT00000040995	chr3:2800650-2803574	1.42551	0.0435279	DOWN	1.43993	0.0211789	DOWN	NA	NA	NA
ENSRNOT00000041253	chr10:39296912-39323853	1.18973	0.0155607	DOWN	NA	NA	NA	NA	NA	NA
ENSRNOT00000041367	chr1:76558728-76614279	2.32418	2.92e-06	DOWN	1.33438	0.00397487	DOWN	NA	NA	NA
ENSRNOT00000041456	chr3:147609095-147632801	-2.20714	1.85e-11	UP	-2.56954	1.36e-07	UP	-2.54536	7.05e-18	UP
ENSRNOT00000041527	chr1:72785001-72787367	1.61443	7.31e-49	DOWN	NA	NA	NA	NA	NA	NA
ENSRNOT00000041569	chr3:119057528-119075606	-1.53957	0.00109786	UP	NA	NA	NA	NA	NA	NA
ENSRNOT00000041709	chr17:10356996-10364570	-2.48011	1.94e-05	UP	-1.9817	0.00129995	UP	-1.88663	0.00988778	UP
ENSRNOT00000041880	chr4:100882222-100883038	-2.01093	1.1e-28	UP	-1.39313	1.67e-14	UP	NA	NA	NA
ENSRNOT00000041891	chr1:80612895-80615704	1.0883	1.07e-16	DOWN	NA	NA	NA	NA	NA	NA
ENSRNOT00000041908	chr13:80712882-80745347	2.3898	3.63e-13	DOWN	NA	NA	NA	1.90515	5.39e-14	DOWN
ENSRNOT00000041925	chr17:69695550-69711689	2.18175	7.49e-37	DOWN	1.47724	9.79e-14	DOWN	NA	NA	NA
ENSRNOT00000041946	chr16:50179458-50201373	1.571	9.11e-15	DOWN	NA	NA	NA	NA	NA	NA
ENSRNOT00000041957	chr4:154780302-154855098	1.75886	1.86e-43	DOWN	NA	NA	NA	1.03473	4.21e-07	DOWN
ENSRNOT00000042024	chr11:58803198-59110562	1.279	0.0410827	DOWN	1.59602	0.00442898	DOWN	NA	NA	NA
ENSRNOT00000042055	chr15:28305821-28314459	2.07792	1.5e-59	DOWN	1.34986	4.85e-06	DOWN	1.45833	1.19e-16	DOWN
ENSRNOT00000042115	chr1:101959540-102013243	1.21853	4.31e-18	DOWN	1.07678	3.63e-06	DOWN	1.98452	9.96e-24	DOWN
ENSRNOT00000042117	chr12:17734133-17755232	-1.41543	2.84e-05	UP	-1.26368	0.000435937	UP	-1.23186	2.85e-06	UP
ENSRNOT00000042125	chr13:49850189-49908350	-1.04647	0.000179803	UP	NA	NA	NA	NA	NA	NA
ENSRNOT00000042156	chr10:101754830-102084035	-1.03313	1.58e-11	UP	NA	NA	NA	NA	NA	NA
ENSRNOT00000042230	chr6:4258991-4520604	-1.03134	2.01e-06	UP	NA	NA	NA	NA	NA	NA
ENSRNOT00000042251	chr6:4258991-4520604	-1.03389	2.58e-06	UP	NA	NA	NA	NA	NA	NA
ENSRNOT00000042394	chr17:9990078-10004321	1.21486	2.18e-32	DOWN	NA	NA	NA	NA	NA	NA
ENSRNOT00000042432	chr20:10362172-10386751	1.49143	8.4e-25	DOWN	1.44259	3.42e-17	DOWN	1.08296	7.92e-07	DOWN
ENSRNOT00000042496	chr18:56965262-56965699	-1.22038	0.00409553	UP	NA	NA	NA	-1.05764	0.0282038	UP
ENSRNOT00000042539	chr20:7818289-7883482	1.76965	9.83e-16	DOWN	2.91427	5.65e-44	DOWN	NA	NA	NA
ENSRNOT00000042576	chr2:153830586-153880738	3.41737	6e-11	DOWN	3.03796	3.64e-11	DOWN	NA	NA	NA
ENSRNOT00000042644	chrMT:3835-3903	1.33549	2.06e-17	DOWN	NA	NA	NA	1.05434	8.46e-10	DOWN
ENSRNOT00000042649	chr5:62005071-62025152	2.25229	8.91e-05	DOWN	2.19722	1.71e-05	DOWN	1.8176	0.00523649	DOWN
ENSRNOT00000042681	chr8:63318019-63350269	-2.47788	1.47e-32	UP	-2.25186	9.78e-26	UP	-1.05913	0.0036753	UP
ENSRNOT00000042699	chr4:115215060-115239723	1.64019	0.0146083	DOWN	NA	NA	NA	NA	NA	NA
ENSRNOT00000042736	chrX:1345684-1346181	-1.5589	1.35e-07	UP	-1.30366	5.25e-05	UP	NA	NA	NA
ENSRNOT00000042759	chr2:76923591-76940969	-2.12105	0.00104401	UP	NA	NA	NA	NA	NA	NA
ENSRNOT00000042860	chr8:41657566-41661238	2.4691	6.55e-38	DOWN	2.42751	1.22e-13	DOWN	1.41858	1.98e-05	DOWN
ENSRNOT00000042914	chr4:15710417-16130848	-1.02481	0.0115074	UP	NA	NA	NA	NA	NA	NA
ENSRNOT00000043056	chr5:77313360-77433854	5.77196	2.65e-48	DOWN	6.33573	8.96e-82	DOWN	2.49738	0.000121199	DOWN
ENSRNOT00000043131	chr14:1355004-1355552	-1.14827	0.0480944	UP	NA	NA	NA	NA	NA	NA
ENSRNOT00000043172	chr10:88392248-88442845	1.50715	0.00451934	DOWN	1.08289	0.00798638	DOWN	1.24862	1.42e-05	DOWN
ENSRNOT00000043216	chr5:58505500-58715576	-1.80606	1.53e-15	UP	-1.41321	4.49e-08	UP	NA	NA	NA
ENSRNOT00000043476	chr4:145703046-145948996	2.11137	6.81e-19	DOWN	1.95966	2.38e-17	DOWN	NA	NA	NA
ENSRNOT00000043533	chr3:28416954-28566928	1.36944	6.04e-23	DOWN	NA	NA	NA	1.70205	2.69e-27	DOWN
ENSRNOT00000043544	chr18:36892403-36893797	1.71308	0.0170957	DOWN	NA	NA	NA	NA	NA	NA
ENSRNOT00000043572	chr6:26810579-26820959	1.50253	1.21e-39	DOWN	NA	NA	NA	NA	NA	NA
ENSRNOT00000043854	chr1:135799801-136073483	-1.34679	0.00715639	UP	NA	NA	NA	NA	NA	NA
ENSRNOT00000043870	chr6:4258991-4520604	-1.03134	2.01e-06	UP	NA	NA	NA	NA	NA	NA
ENSRNOT00000043908	chr7:2675797-2677199	2.39794	1.31e-34	DOWN	1.83346	8.18e-11	DOWN	1.27885	1.31e-06	DOWN
ENSRNOT00000043959	chr5:151823887-151824633	-2.09956	0.000449081	UP	NA	NA	NA	-1.58979	0.00894462	UP
ENSRNOT00000044009	chrX:6430594-6533534	1.331	1.2e-26	DOWN	1.05333	3.5e-05	DOWN	NA	NA	NA
ENSRNOT00000044081	chr11:24425813-24641820	-2.30722	2.17e-79	UP	-1.18071	1.27e-13	UP	NA	NA	NA
ENSRNOT00000044108	chr10:549883-672196	-1.35762	5.18e-08	UP	-1.42939	2.03e-09	UP	NA	NA	NA
ENSRNOT00000044131	chr5:120577975-120682221	-1.60923	1.92e-05	UP	NA	NA	NA	2.8038	9.5e-14	DOWN
ENSRNOT00000044171	chr16:26859397-26875973	1.31215	1.89e-05	DOWN	NA	NA	NA	NA	NA	NA
ENSRNOT00000044186	chr5:77998638-77999495	4.0479	1.64e-14	DOWN	4.53007	2.4e-20	DOWN	2.52732	6.95e-05	DOWN
ENSRNOT00000044331	chr7:24043126-24313885	1.77912	2.09e-09	DOWN	NA	NA	NA	1.22277	0.00464199	DOWN
ENSRNOT00000044408	chr4:154505826-154564976	3.39488	3.35e-72	DOWN	1.67738	1.26e-06	DOWN	1.78718	2.5e-12	DOWN
ENSRNOT00000044470	chr7:123634400-123638757	1.9162	8.69e-31	DOWN	1.38693	2.37e-06	DOWN	1.64401	3.41e-10	DOWN
ENSRNOT00000044591	chr11:80927604-80936524	1.23601	6.56e-24	DOWN	NA	NA	NA	NA	NA	NA
ENSRNOT00000044690	chr1:33910912-33916741	1.47703	0.000176334	DOWN	1.317	9.84e-05	DOWN	2.63576	1.55e-08	DOWN
ENSRNOT00000044711	chr5:152325871-152326778	-1.01097	0.013403	UP	-1.492	1.06e-06	UP	NA	NA	NA
ENSRNOT00000044726	chr14:92021851-92117923	-1.31938	1.28e-05	UP	NA	NA	NA	NA	NA	NA
ENSRNOT00000044788	chr1:101511901-101514974	-1.22631	0.0349476	UP	NA	NA	NA	-3.58639	7.03e-33	UP
ENSRNOT00000044944	chr8:85553734-85565179	1.84768	0.000146842	DOWN	NA	NA	NA	NA	NA	NA
ENSRNOT00000045256	chrX:15679254-15682652	-1.59057	3.93e-12	UP	-1.34844	1.26e-08	UP	NA	NA	NA
ENSRNOT00000045270	chr4:34048533-34194764	1.69136	0.0188616	DOWN	NA	NA	NA	NA	NA	NA
ENSRNOT00000045275	chr20:10361988-10386663	1.49066	1.21e-24	DOWN	1.4434	3.42e-17	DOWN	1.08995	7.93e-07	DOWN
ENSRNOT00000045306	chr1:80773819-80783898	-1.40624	0.00256354	UP	-1.46903	0.000151626	UP	-1.34625	0.0303011	UP
ENSRNOT00000045438	chr2:93669765-93671457	1.80909	9.87e-10	DOWN	1.39751	4.7e-05	DOWN	1.007	0.0161867	DOWN
ENSRNOT00000045455	chr8:103342929-103351680	2.30425	1.11e-09	DOWN	2.21047	4.4e-07	DOWN	2.04471	2.25e-11	DOWN
ENSRNOT00000045532	chr2:18514668-18565842	-2.93304	1.02e-08	UP	NA	NA	NA	NA	NA	NA
ENSRNOT00000045773	chr4:4021008-4473307	2.39939	1.31e-07	DOWN	2.53643	9.51e-09	DOWN	1.46526	0.0216678	DOWN
ENSRNOT00000045827	chr3:8534440-8599258	-1.0167	2.24e-10	UP	NA	NA	NA	NA	NA	NA
ENSRNOT00000045882	chr15:67555835-67645088	-1.22851	0.0298348	UP	NA	NA	NA	NA	NA	NA
ENSRNOT00000045984	chr17:88095830-88102262	-1.15399	6.85e-06	UP	NA	NA	NA	-1.73413	1.89e-10	UP
ENSRNOT00000046169	chr1:80606638-80609921	1.86748	9.54e-51	DOWN	NA	NA	NA	1.29395	5.4e-06	DOWN
ENSRNOT00000046229	chr9:81566074-81634529	1.25055	1.72e-17	DOWN	1.16423	1.37e-06	DOWN	NA	NA	NA
ENSRNOT00000046246	chr6:4258991-4520604	-1.03134	2.01e-06	UP	NA	NA	NA	NA	NA	NA
ENSRNOT00000046326	chr18:15272571-15284077	1.54199	0.0280273	DOWN	1.58749	0.0107673	DOWN	NA	NA	NA
ENSRNOT00000046343	chr12:23954574-23987271	-1.31052	0.000124334	UP	-2.04289	2.9e-16	UP	NA	NA	NA
ENSRNOT00000046412	chr12:22803855-22811058	-1.07826	0.00326814	UP	NA	NA	NA	NA	NA	NA
ENSRNOT00000046512	chr13:78811159-78833192	1.13172	2.39e-36	DOWN	NA	NA	NA	NA	NA	NA
ENSRNOT00000046539	chr1:7816838-8038665	-1.35068	0.000174533	UP	NA	NA	NA	NA	NA	NA
ENSRNOT00000046760	chr5:77404914-77408363	5.22419	1.18e-28	DOWN	6.02857	5.88e-62	DOWN	2.67604	7.1e-06	DOWN
ENSRNOT00000046771	chr14:17534442-17563176	-1.37349	0.000152413	UP	-1.50126	6.63e-06	UP	NA	NA	NA
ENSRNOT00000046799	chr6:145777318-145777767	-1.09224	0.00131268	UP	-1.33754	3.06e-06	UP	NA	NA	NA
ENSRNOT00000046807	chr10:57064482-57071096	-1.9927	2.27e-08	UP	-1.47789	0.000264749	UP	NA	NA	NA
ENSRNOT00000046857	chr5:77245143-77408323	5.52954	1.29e-34	DOWN	6.07418	8.63e-63	DOWN	2.46137	0.000234035	DOWN
ENSRNOT00000046942	chr2:200785507-200808501	1.39038	4.36e-09	DOWN	2.00021	2.86e-08	DOWN	1.07947	0.000578519	DOWN
ENSRNOT00000047011	chr10:17421075-17519706	-1.01848	2.21e-12	UP	NA	NA	NA	NA	NA	NA
ENSRNOT00000047093	chr5:15043955-15060508	1.04621	0.038542	DOWN	1.63	0.00058644	DOWN	NA	NA	NA
ENSRNOT00000047126	chr4:22225461-22307453	-4.62007	5.43e-20	UP	-5.32157	1.95e-27	UP	-5.79054	1.6e-45	UP
ENSRNOT00000047152	chr5:147323240-147330266	1.19794	0.043201	DOWN	1.55717	0.00368483	DOWN	NA	NA	NA
ENSRNOT00000047264	chr8:52753011-52763400	1.19916	8.79e-07	DOWN	NA	NA	NA	NA	NA	NA
ENSRNOT00000047324	chr6:127647184-127653124	1.16068	1.16e-27	DOWN	NA	NA	NA	NA	NA	NA
ENSRNOT00000047449	chr7:70833663-70842405	1.65657	0.0220892	DOWN	1.4918	0.0247768	DOWN	NA	NA	NA
ENSRNOT00000047595	chr11:81621346-81639872	1.66982	1e-11	DOWN	NA	NA	NA	1.23355	2.63e-05	DOWN
ENSRNOT00000047615	chr9:4866705-4879755	3.39273	3.46e-27	DOWN	2.8181	3.18e-18	DOWN	2.84857	4.1e-22	DOWN
ENSRNOT00000047633	chr8:52802606-52814321	-1.15712	7.04e-30	UP	-1.07504	2.3e-12	UP	NA	NA	NA
ENSRNOT00000047634	chr12:17252093-17263477	-1.92748	2.41e-14	UP	NA	NA	NA	-4.34916	1.51e-154	UP
ENSRNOT00000047655	chr14:22517774-22534604	1.12994	3.95e-15	DOWN	NA	NA	NA	NA	NA	NA
ENSRNOT00000047663	chr20:3677474-3677847	-2.27344	0.000248645	UP	-1.80748	0.00166042	UP	1.43903	0.0441585	DOWN
ENSRNOT00000047907	chr11:58803140-59110562	1.29231	0.038542	DOWN	1.46088	0.00896431	DOWN	NA	NA	NA
ENSRNOT00000047961	chr5:77551025-77552883	3.62887	5.49e-10	DOWN	4.16143	7.66e-16	DOWN	2.62211	0.000157516	DOWN
ENSRNOT00000048030	chr2:119197239-119317500	-1.44629	0.0480706	UP	NA	NA	NA	NA	NA	NA
ENSRNOT00000048044	chr8:72820276-72841496	-1.01206	1.74e-08	UP	-1.00342	2.31e-06	UP	-1.15163	1.17e-11	UP
ENSRNOT00000048074	chr13:111926442-111948753	1.26801	6.19e-10	DOWN	NA	NA	NA	1.97558	5.35e-11	DOWN
ENSRNOT00000048345	chr19:21440153-21492468	1.18658	4.44e-10	DOWN	1.09772	1.73e-07	DOWN	NA	NA	NA
ENSRNOT00000048383	chr5:52653327-52767592	3.32539	3.03e-08	DOWN	4.15457	2.45e-15	DOWN	2.4813	0.000106649	DOWN
ENSRNOT00000048385	chr19:37025375-37034285	1.09549	6.28e-17	DOWN	NA	NA	NA	NA	NA	NA
ENSRNOT00000048459	chr16:6112150-6404957	1.0426	5.68e-07	DOWN	1.05045	1.24e-06	DOWN	1.67817	2.38e-14	DOWN
ENSRNOT00000048543	chr10:64865805-64915148	5.2303	4.37e-116	DOWN	2.43087	4.04e-11	DOWN	3.9659	1.45e-37	DOWN
ENSRNOT00000048576	chr4:78140483-78160638	-1.13845	5.24e-06	UP	-1.45154	1.52e-10	UP	-1.03147	0.002234	UP
ENSRNOT00000048692	chr13:88606894-88622788	-1.62228	0.00408765	UP	NA	NA	NA	NA	NA	NA
ENSRNOT00000048739	chr11:81648885-81660395	1.93946	2.46e-26	DOWN	NA	NA	NA	NA	NA	NA
ENSRNOT00000048746	chr11:74057361-74067413	1.15646	8.1e-19	DOWN	NA	NA	NA	1.41866	4.01e-06	DOWN
ENSRNOT00000048770	chr5:136669674-136703697	-1.05772	0.00150273	UP	NA	NA	NA	NA	NA	NA
ENSRNOT00000048854	chr11:24425005-24641858	-2.27604	4.17e-88	UP	-1.1837	2.86e-13	UP	NA	NA	NA
ENSRNOT00000048904	chr5:78305526-78324278	-1.38147	6.32e-06	UP	-1.67437	3.2e-10	UP	NA	NA	NA
ENSRNOT00000048947	chr1:99578372-99587205	-1.31024	0.00928998	UP	NA	NA	NA	NA	NA	NA
ENSRNOT00000048975	chr9:14685900-14706557	-1.52746	0.0172019	UP	NA	NA	NA	NA	NA	NA
ENSRNOT00000048977	chr10:15589364-15590220	1.89496	0.000252093	DOWN	2.75929	4.31e-08	DOWN	3.03039	5.44e-18	DOWN
ENSRNOT00000049028	chr1:77541359-77541814	-1.0365	0.0364143	UP	NA	NA	NA	NA	NA	NA
ENSRNOT00000049193	chr9:14727976-14809447	-1.78563	0.00510358	UP	NA	NA	NA	NA	NA	NA
ENSRNOT00000049311	chr10:59867781-59888198	1.23508	0.00219891	DOWN	NA	NA	NA	NA	NA	NA
ENSRNOT00000049340	chr1:127648234-127781017	1.49008	0.0111469	DOWN	2.37744	1.37e-05	DOWN	NA	NA	NA
ENSRNOT00000049499	chr13:103396314-103410363	1.46203	2.39e-36	DOWN	1.52533	2.04e-19	DOWN	NA	NA	NA
ENSRNOT00000049535	chr5:138628482-138629026	-1.06438	0.000952036	UP	-1.13236	9.84e-05	UP	NA	NA	NA
ENSRNOT00000049722	chr1:103741503-103760913	-1.45253	0.0338122	UP	NA	NA	NA	NA	NA	NA
ENSRNOT00000049729	chr8:103337472-103339768	1.84062	2.94e-10	DOWN	2.16011	1.34e-10	DOWN	1.49912	6.4e-11	DOWN
ENSRNOT00000049759	chr18:69738686-69784099	-1.26507	9.2e-16	UP	NA	NA	NA	NA	NA	NA
ENSRNOT00000049766	chr7:11875846-11878237	1.6494	0.000518262	DOWN	NA	NA	NA	NA	NA	NA
ENSRNOT00000049774	chr14:33354807-33362551	-1.3142	4.83e-05	UP	NA	NA	NA	NA	NA	NA
ENSRNOT00000049798	chr14:80314431-80355420	1.02952	3.81e-18	DOWN	NA	NA	NA	NA	NA	NA
ENSRNOT00000049820	chr10:38771126-38774449	1.2135	6.24e-08	DOWN	NA	NA	NA	1.19596	2.98e-05	DOWN
ENSRNOT00000049891	chr4:78458625-78462423	1.00083	0.0146148	DOWN	NA	NA	NA	1.27434	1.03e-12	DOWN
ENSRNOT00000050038	chr14:17531398-17554067	-1.3997	0.000116984	UP	-1.43458	8.45e-05	UP	NA	NA	NA
ENSRNOT00000050063	chr18:55576239-55584957	1.12404	0.0171504	DOWN	1.14877	0.0274403	DOWN	1.6569	0.0155682	DOWN
ENSRNOT00000050180	chr1:70222964-70237443	-1.12059	8.5e-16	UP	NA	NA	NA	NA	NA	NA
ENSRNOT00000050191	chr9:98190829-98257735	-1.06063	3.41e-12	UP	-1.13302	6.79e-07	UP	-1.18948	7.01e-09	UP
ENSRNOT00000050222	chr6:64297888-64864996	-1.01139	0.0205481	UP	NA	NA	NA	-2.60901	1.08e-12	UP
ENSRNOT00000050302	chrX:106791333-106794657	-1.62134	1.95e-15	UP	-2.23216	2.96e-18	UP	-1.22398	3.02e-07	UP
ENSRNOT00000050350	chr6:132771028-132802210	-1.07448	1.65e-19	UP	NA	NA	NA	NA	NA	NA
ENSRNOT00000050415	chrX:71162585-71169865	-1.45843	2.1e-06	UP	NA	NA	NA	NA	NA	NA
ENSRNOT00000050476	chr2:187430767-187435323	1.63337	1.07e-05	DOWN	1.07568	0.0199358	DOWN	3.02091	6.36e-08	DOWN
ENSRNOT00000050522	chr7:117326279-117349957	-1.66578	0.00268709	UP	NA	NA	NA	NA	NA	NA
ENSRNOT00000050531	chr20:13156241-13212606	-1.0778	5.1e-06	UP	NA	NA	NA	-1.20911	0.00168903	UP
ENSRNOT00000050547	chr13:90260783-90277668	-2.10613	6.72e-11	UP	-1.05827	0.00324156	UP	NA	NA	NA
ENSRNOT00000050597	chr5:120568242-120652220	-1.60506	1.67e-05	UP	NA	NA	NA	2.83283	1.02e-14	DOWN
ENSRNOT00000050795	chr4:56760220-56786754	1.10985	0.0318418	DOWN	NA	NA	NA	NA	NA	NA
ENSRNOT00000050984	chr1:248428099-248463139	1.12747	2.2e-05	DOWN	NA	NA	NA	1.53208	7.33e-06	DOWN
ENSRNOT00000050994	chr4:78746621-78759408	1.15071	0.0116419	DOWN	NA	NA	NA	1.32865	1.45e-06	DOWN
ENSRNOT00000051064	chr3:123731539-123741339	1.25299	0.00746843	DOWN	2.31343	4.01e-08	DOWN	2.11108	7.21e-06	DOWN
ENSRNOT00000051067	chr17:70684340-70713726	-1.99642	5.18e-08	UP	-1.30005	0.00213983	UP	-1.56164	0.000365647	UP
ENSRNOT00000051121	chr4:130172727-130422735	-1.09436	0.000193197	UP	NA	NA	NA	NA	NA	NA
ENSRNOT00000051244	chr12:11703598-11733099	1.85224	1.54e-08	DOWN	2.47247	1.55e-09	DOWN	1.1366	0.00178909	DOWN
ENSRNOT00000051261	chr2:210745897-210749991	1.587	4.23e-06	DOWN	1.15346	0.000186487	DOWN	NA	NA	NA
ENSRNOT00000051289	chr1:224457900-224533219	2.01077	2.67e-33	DOWN	NA	NA	NA	2.13622	9.11e-13	DOWN
ENSRNOT00000051382	chr12:15802564-15844173	-1.10601	0.00229018	UP	NA	NA	NA	NA	NA	NA
ENSRNOT00000051385	chr5:134492858-134506234	-1.48737	9.67e-07	UP	NA	NA	NA	NA	NA	NA
ENSRNOT00000051402	chr1:129767230-129776276	-1.03346	0.000640014	UP	NA	NA	NA	NA	NA	NA
ENSRNOT00000051422	chr1:90952337-90956544	-1.43825	0.0179535	UP	-1.74634	0.000926743	UP	NA	NA	NA
ENSRNOT00000051450	chr1:164705604-164718019	1.54094	0.00786841	DOWN	NA	NA	NA	1.2164	0.0101727	DOWN
ENSRNOT00000051483	chr10:15602794-15603649	1.80203	0.000452432	DOWN	2.52986	1.46e-06	DOWN	2.9519	3.72e-15	DOWN
ENSRNOT00000051497	chr10:82047863-82116621	-3.22172	2.59e-23	UP	-4.42753	1.31e-49	UP	-2.34377	2.01e-16	UP
ENSRNOT00000051525	chr4:155792761-155867708	-2.06297	1.43e-05	UP	NA	NA	NA	NA	NA	NA
ENSRNOT00000051720	chr16:60415229-60427474	2.85204	4.37e-24	DOWN	1.49106	3.62e-05	DOWN	2.33904	5.77e-11	DOWN
ENSRNOT00000051751	chr16:7012354-7026540	1.38261	3.68e-42	DOWN	1.16034	5.49e-09	DOWN	1.29956	1.21e-16	DOWN
ENSRNOT00000051892	chr1:82327955-82344345	1.09582	5.23e-15	DOWN	NA	NA	NA	NA	NA	NA
ENSRNOT00000051908	chr6:64790001-64864996	-1.01139	0.0205481	UP	NA	NA	NA	-2.60901	1.08e-12	UP
ENSRNOT00000052003	chr6:45683234-45694822	-1.75884	1.4e-07	UP	NA	NA	NA	NA	NA	NA
ENSRNOT00000052068	chr9:19880473-19907458	-1.3536	0.000406096	UP	-2.06005	2.71e-09	UP	-1.48449	0.000212017	UP
ENSRNOT00000052175	chr5:77366599-77368920	5.1311	5.75e-28	DOWN	5.53523	1.77e-48	DOWN	2.95226	2.72e-09	DOWN
ENSRNOT00000052243	chr5:77245206-77248563	6.07108	9.14e-59	DOWN	6.12013	2.57e-73	DOWN	2.51143	6.27e-05	DOWN
ENSRNOT00000052292	chr10:15577249-15577977	1.76243	0.00984504	DOWN	2.31917	8.19e-05	DOWN	2.59893	1.29e-09	DOWN
ENSRNOT00000052367	chr6:4258991-4520604	-1.03389	2.58e-06	UP	NA	NA	NA	NA	NA	NA
ENSRNOT00000052387	chr1:80530833-80544825	-1.60458	2.09e-05	UP	NA	NA	NA	NA	NA	NA
ENSRNOT00000052392	chr8:52127399-52189722	1.02903	7.56e-11	DOWN	NA	NA	NA	NA	NA	NA
ENSRNOT00000052403	chr2:210745897-210749991	1.57865	6.05e-06	DOWN	1.15123	0.000209428	DOWN	NA	NA	NA
ENSRNOT00000052407	chr13:101181994-101307908	1.67756	0.0183942	DOWN	1.3265	0.0447873	DOWN	NA	NA	NA
ENSRNOT00000052422	chrX:105911925-105915821	-1.32794	0.0130721	UP	NA	NA	NA	NA	NA	NA
ENSRNOT00000054579	chr5:152326537-152326642	-1.27834	0.0179154	UP	-1.47323	0.00147577	UP	NA	NA	NA
ENSRNOT00000054699	chr1:266530477-266649398	-1.41747	3.78e-21	UP	NA	NA	NA	NA	NA	NA
ENSRNOT00000054729	chr1:258074860-258139176	-1.60682	0.0174378	UP	-1.57622	0.00806348	UP	NA	NA	NA
ENSRNOT00000054848	chr1:219743747-219745654	-1.63856	0.00498407	UP	-1.95259	0.00126978	UP	NA	NA	NA
ENSRNOT00000054864	chr1:215628785-215662504	-1.28261	4.34e-07	UP	NA	NA	NA	NA	NA	NA
ENSRNOT00000054915	chr10:110631494-110642260	1.36639	0.000245625	DOWN	NA	NA	NA	NA	NA	NA
ENSRNOT00000054917	chr10:110557729-110585376	1.35289	2.21e-10	DOWN	NA	NA	NA	NA	NA	NA
ENSRNOT00000054937	chr1:201055644-201329612	-1.38377	4.89e-14	UP	-1.48598	1.19e-06	UP	NA	NA	NA
ENSRNOT00000054947	chr10:109832981-109840047	2.11267	7.47e-18	DOWN	1.79	2.55e-12	DOWN	3.1429	1.09e-24	DOWN
ENSRNOT00000054949	chr10:109818177-109821807	-2.23725	7.26e-19	UP	-2.00108	2.34e-18	UP	NA	NA	NA
ENSRNOT00000054952	chr10:109788350-109795697	1.0827	9.99e-62	DOWN	NA	NA	NA	NA	NA	NA
ENSRNOT00000054983	chr1:199555722-199576932	-3.15178	7.66e-41	UP	-1.19741	3.23e-05	UP	NA	NA	NA
ENSRNOT00000055013	chr1:198572999-198577226	-1.93504	1.01e-09	UP	NA	NA	NA	NA	NA	NA
ENSRNOT00000055048	chr1:191615146-191651628	-1.05422	9.59e-05	UP	NA	NA	NA	-1.08067	0.0198244	UP
ENSRNOT00000055106	chr1:188141113-188142721	-1.11721	0.000374751	UP	-1.04333	0.000969505	UP	NA	NA	NA
ENSRNOT00000055281	chr7:144872747-144880092	1.44793	0.0274238	DOWN	1.82603	0.00078901	DOWN	1.01001	0.0345181	DOWN
ENSRNOT00000055318	chr2:252771017-252850495	-1.15431	0.000546232	UP	NA	NA	NA	NA	NA	NA
ENSRNOT00000055361	chr5:172648950-172655576	-1.24821	3e-06	UP	-1.50968	4.31e-06	UP	-1.54191	8.25e-07	UP
ENSRNOT00000055711	chr2:225038582-225107283	-1.59658	1.66e-06	UP	-1.66835	6.9e-07	UP	-1.10539	0.0290872	UP
ENSRNOT00000055723	chr2:222214885-222694627	1.09413	1.4e-08	DOWN	NA	NA	NA	1.10076	1.67e-10	DOWN
ENSRNOT00000055805	chr7:130347945-130350570	1.00054	0.0108751	DOWN	2.99921	3.48e-16	DOWN	1.98863	5.78e-05	DOWN
ENSRNOT00000055886	chr4:161720501-161729192	-1.78701	0.00303877	UP	NA	NA	NA	NA	NA	NA
ENSRNOT00000056077	chr7:123088187-123088819	1.46048	0.00459255	DOWN	NA	NA	NA	NA	NA	NA
ENSRNOT00000056172	chr2:200681180-200762492	1.70588	2.01e-05	DOWN	2.02096	3.86e-08	DOWN	1.31662	0.00801785	DOWN
ENSRNOT00000056173	chr2:200484246-200513564	-1.81528	0.000103119	UP	-2.04986	3.16e-07	UP	NA	NA	NA
ENSRNOT00000056229	chr5:148661070-148667746	-2.33351	0.000124806	UP	-3.10673	4.72e-10	UP	NA	NA	NA
ENSRNOT00000056262	chr2:198303168-198311785	-1.4881	2.3e-06	UP	NA	NA	NA	-1.08063	0.000197021	UP
ENSRNOT00000056272	chr9:119594629-119653255	-1.4992	1.23e-05	UP	NA	NA	NA	NA	NA	NA
ENSRNOT00000056355	chr10:62303662-62306888	2.14826	6.3e-05	DOWN	1.33535	0.00891511	DOWN	1.57308	0.00286777	DOWN
ENSRNOT00000056460	chr10:59743563-59748062	-1.13608	2.55e-09	UP	-1.07642	0.00122426	UP	NA	NA	NA
ENSRNOT00000056592	chr5:140979435-140994732	-1.53278	2.64e-34	UP	-1.79113	2.4e-29	UP	NA	NA	NA
ENSRNOT00000056601	chr9:99795678-99796732	3.47945	7.07e-16	DOWN	2.57318	1.92e-13	DOWN	NA	NA	NA
ENSRNOT00000056680	chr12:52452273-52462659	1.14052	1.99e-20	DOWN	NA	NA	NA	NA	NA	NA
ENSRNOT00000056727	chr8:99625602-99645881	-1.54669	9.72e-14	UP	-1.32422	6.09e-08	UP	NA	NA	NA
ENSRNOT00000056932	chr12:47551935-47555589	-1.34021	0.0109486	UP	NA	NA	NA	NA	NA	NA
ENSRNOT00000057051	chr14:91905919-91989307	1.79508	1.65e-32	DOWN	NA	NA	NA	1.51583	4.5e-21	DOWN
ENSRNOT00000057095	chr5:134492795-134503169	-1.50238	1.11e-06	UP	NA	NA	NA	NA	NA	NA
ENSRNOT00000057108	chr7:86675798-87170339	1.66349	0.0214557	DOWN	1.54977	0.019572	DOWN	NA	NA	NA
ENSRNOT00000057140	chrX:107612518-107614632	-1.78699	0.00656279	UP	NA	NA	NA	NA	NA	NA
ENSRNOT00000057177	chr1:84339261-84353725	-1.06009	9.75e-10	UP	NA	NA	NA	NA	NA	NA
ENSRNOT00000057310	chr16:90325304-90345865	1.0045	0.00821122	DOWN	2.46493	4.19e-11	DOWN	1.39328	0.000989021	DOWN
ENSRNOT00000057364	chr20:40618128-40712592	-1.61818	0.000537004	UP	NA	NA	NA	NA	NA	NA
ENSRNOT00000057601	chr6:122770055-122897997	1.22902	7.5e-05	DOWN	1.37678	3.11e-07	DOWN	1.44958	6.08e-05	DOWN
ENSRNOT00000057802	chr1:80517411-80544825	-1.31189	2.28e-06	UP	-1.03573	0.000471891	UP	NA	NA	NA
ENSRNOT00000057872	chr20:26999795-27074097	-1.47338	0.0333002	UP	NA	NA	NA	NA	NA	NA
ENSRNOT00000057897	chr16:78539489-78850222	-1.4946	0.00748315	UP	-2.24459	2.7e-07	UP	-1.17973	0.0465708	UP
ENSRNOT00000057898	chr17:78793336-78793724	-1.74433	0.00395558	UP	-1.33317	0.0240984	UP	1.44237	0.0189092	DOWN
ENSRNOT00000058079	chr15:60803098-60959769	-1.24431	0.0484091	UP	NA	NA	NA	NA	NA	NA
ENSRNOT00000058127	chr6:107423218-107461041	-2.91517	1.23e-51	UP	-1.03054	5.44e-05	UP	NA	NA	NA
ENSRNOT00000058143	chr13:90651686-90676629	1.57025	0.0310273	DOWN	NA	NA	NA	NA	NA	NA
ENSRNOT00000058237	chr20:14167586-14193690	1.6343	7.64e-13	DOWN	NA	NA	NA	1.03098	0.0082375	DOWN
ENSRNOT00000058241	chr1:77967755-77992027	1.51725	0.00722775	DOWN	1.73753	0.000907759	DOWN	NA	NA	NA
ENSRNOT00000058334	chr1:75428027-75620911	2.1536	0.000103466	DOWN	1.86221	0.000259818	DOWN	NA	NA	NA
ENSRNOT00000058339	chr8:64440214-64472443	-1.70012	8.73e-25	UP	NA	NA	NA	-1.24509	5.36e-06	UP
ENSRNOT00000058351	chr17:69654170-69675203	-1.1766	1.07e-08	UP	NA	NA	NA	NA	NA	NA
ENSRNOT00000058367	chr17:69441223-69460321	3.11314	2.51e-16	DOWN	1.88519	6.02e-07	DOWN	2.14195	1.08e-05	DOWN
ENSRNOT00000058413	chr17:69468427-69497132	1.72965	0.000192725	DOWN	1.49552	0.00947664	DOWN	NA	NA	NA
ENSRNOT00000058626	chr4:88607518-88649216	-1.50066	0.000103228	UP	NA	NA	NA	NA	NA	NA
ENSRNOT00000058727	chr16:63880428-64057434	-2.09311	2.13e-06	UP	-2.63344	4.43e-08	UP	-1.53266	1.59e-07	UP
ENSRNOT00000058833	chrX:36930186-37003642	-1.38654	0.0488669	UP	-1.24535	0.0323763	UP	1.18829	0.0279437	DOWN
ENSRNOT00000058834	chrX:36930186-37003642	-1.38654	0.0488669	UP	-1.24535	0.0323763	UP	1.18829	0.0279437	DOWN
ENSRNOT00000059191	chr8:54968028-54998864	1.89399	4.06e-15	DOWN	1.20664	4.88e-05	DOWN	1.54388	3.88e-05	DOWN
ENSRNOT00000059192	chr8:54965583-54990604	1.96528	5.74e-18	DOWN	1.2531	1.47e-05	DOWN	1.62423	2.29e-05	DOWN
ENSRNOT00000059320	chr5:77405142-77903101	5.13308	8.2e-24	DOWN	5.77189	4.67e-41	DOWN	2.61424	8.43e-05	DOWN
ENSRNOT00000059458	chr5:76812931-76848101	-1.03404	0.000707567	UP	NA	NA	NA	NA	NA	NA
ENSRNOT00000059461	chr3:37658694-37803112	-1.84248	0.00186132	UP	NA	NA	NA	NA	NA	NA
ENSRNOT00000059487	chr7:28898649-28932641	-1.37839	4.08e-05	UP	NA	NA	NA	NA	NA	NA
ENSRNOT00000059571	chr9:45901741-46081880	1.12513	3.59e-20	DOWN	2.91537	3.35e-29	DOWN	1.93418	2.07e-05	DOWN
ENSRNOT00000059680	chr11:61162628-61234944	-1.63349	0.0125855	UP	NA	NA	NA	NA	NA	NA
ENSRNOT00000059739	chr6:64790001-64864996	-1.01139	0.0205481	UP	NA	NA	NA	-2.61661	1.23e-12	UP
ENSRNOT00000059763	chr14:34556220-34561696	-1.313	4.86e-09	UP	NA	NA	NA	-1.25072	6.85e-07	UP
ENSRNOT00000059806	chr9:42945358-42998109	1.44957	0.000632353	DOWN	NA	NA	NA	NA	NA	NA
ENSRNOT00000059810	chr10:19465771-19574094	-1.01609	0.00117865	UP	NA	NA	NA	NA	NA	NA
ENSRNOT00000059892	chr4:62797677-62840357	1.97835	4.85e-30	DOWN	2.20768	1.29e-41	DOWN	2.46515	6.92e-41	DOWN
ENSRNOT00000059895	chr10:18140356-18443934	1.33382	3.79e-05	DOWN	1.18147	0.000121782	DOWN	1.7027	9.23e-09	DOWN
ENSRNOT00000060005	chr5:62640645-62683964	-2.35522	1.29e-10	UP	-1.49344	0.00550522	UP	NA	NA	NA
ENSRNOT00000060258	chr3:11811962-11825640	-1.19185	0.000299266	UP	-1.07613	0.000302792	UP	NA	NA	NA
ENSRNOT00000060403	chr17:22619891-22688307	1.19018	3.06e-16	DOWN	NA	NA	NA	NA	NA	NA
ENSRNOT00000060465	chr14:19866408-20070994	-1.25776	0.0188871	UP	NA	NA	NA	NA	NA	NA
ENSRNOT00000060530	chr4:50152452-50200328	1.71012	1.83e-09	DOWN	1.38475	4.77e-06	DOWN	NA	NA	NA
ENSRNOT00000060535	chr14:19078680-19132208	2.03594	1.21e-44	DOWN	1.14908	4.74e-07	DOWN	NA	NA	NA
ENSRNOT00000060539	chr15:28323046-28323507	1.39182	0.0297517	DOWN	NA	NA	NA	1.59632	0.014906	DOWN
ENSRNOT00000060548	chr14:19028810-19072677	1.32356	7.8e-14	DOWN	NA	NA	NA	NA	NA	NA
ENSRNOT00000060551	chr10:14174732-14206025	1.78403	1.48e-06	DOWN	2.38841	3.35e-11	DOWN	NA	NA	NA
ENSRNOT00000060608	chr12:14021727-14078134	1.93097	0.000106509	DOWN	2.66252	4.79e-09	DOWN	1.34768	0.0429469	DOWN
ENSRNOT00000060861	chr11:44089797-44092877	1.56371	0.0302476	DOWN	1.53669	0.0176133	DOWN	NA	NA	NA
ENSRNOT00000060929	chr19:15339152-15366079	1.49648	0.000266502	DOWN	NA	NA	NA	NA	NA	NA
ENSRNOT00000061014	chr9:18564927-18773092	-1.12267	0.0124769	UP	NA	NA	NA	NA	NA	NA
ENSRNOT00000061219	chr7:11095468-11119941	-3.9125	1.77e-14	UP	-3.72434	2.38e-16	UP	-2.43086	0.000234504	UP
ENSRNOT00000061284	chr6:24163026-24181866	-1.17515	6.07e-09	UP	NA	NA	NA	NA	NA	NA
ENSRNOT00000061328	chr5:26493212-26566370	-1.3937	0.0328331	UP	-1.74757	0.00107493	UP	NA	NA	NA
ENSRNOT00000061513	chr13:34400170-34582203	-1.0683	5.23e-08	UP	NA	NA	NA	NA	NA	NA
ENSRNOT00000061515	chr13:34400170-34582203	-1.06674	5.88e-08	UP	NA	NA	NA	NA	NA	NA
ENSRNOT00000061516	chr13:34400170-34582203	-1.06539	5.78e-08	UP	NA	NA	NA	NA	NA	NA
ENSRNOT00000061686	chr15:4254499-4281287	-2.28359	1.15e-34	UP	-2.45462	1.48e-19	UP	-1.16102	7.86e-07	UP
ENSRNOT00000061708	chr2:23272328-23289266	1.1739	1.09e-10	DOWN	NA	NA	NA	1.09045	1.25e-05	DOWN
ENSRNOT00000061735	chr3:3662324-3691972	-1.24348	1.65e-11	UP	NA	NA	NA	-1.32414	5.95e-14	UP
ENSRNOT00000061871	chr6:7961523-7978008	1.79413	0.00841658	DOWN	2.27189	3.42e-05	DOWN	1.50068	0.000110828	DOWN
ENSRNOT00000061896	chr9:4654294-4685383	2.29765	5.55e-08	DOWN	2.46885	7.49e-09	DOWN	3.10267	2.38e-25	DOWN
ENSRNOT00000061904	chr3:2724616-2727616	1.48056	1.89e-34	DOWN	NA	NA	NA	NA	NA	NA
ENSRNOT00000061973	chr8:2635851-2651652	-1.95821	9.9e-11	UP	NA	NA	NA	NA	NA	NA
ENSRNOT00000063222	chr1:229065931-229066050	1.32291	0.000109611	DOWN	NA	NA	NA	1.32841	3.48e-05	DOWN
ENSRNOT00000063821	chr2:18490102-18565842	-2.28289	2.72e-05	UP	NA	NA	NA	NA	NA	NA
ENSRNOT00000063873	chr1:143661521-143703759	-1.01155	1.01e-05	UP	NA	NA	NA	NA	NA	NA
ENSRNOT00000063915	chr14:22375955-22534720	1.05008	6.83e-27	DOWN	NA	NA	NA	NA	NA	NA
ENSRNOT00000064013	chr3:151032952-151075856	1.56651	1.79e-17	DOWN	NA	NA	NA	NA	NA	NA
ENSRNOT00000064043	chr5:73918747-73986373	-1.03665	4.05e-06	UP	NA	NA	NA	NA	NA	NA
ENSRNOT00000064064	chr10:56710475-56723601	1.08503	8.62e-24	DOWN	NA	NA	NA	NA	NA	NA
ENSRNOT00000064070	chr16:73681422-73827488	1.53419	0.0296996	DOWN	NA	NA	NA	NA	NA	NA
ENSRNOT00000064091	chr2:182006242-182013763	1.07318	4.45e-18	DOWN	NA	NA	NA	NA	NA	NA
ENSRNOT00000064290	chr8:55279373-55301320	-1.23074	1.88e-07	UP	-1.21651	1.32e-08	UP	-1.60782	5.44e-07	UP
ENSRNOT00000064305	chr1:80820050-80835701	-1.91285	2.04e-09	UP	-2.44077	4.92e-08	UP	-4.79389	4.87e-58	UP
ENSRNOT00000064332	chr1:78711077-78724259	-1.49624	0.00118632	UP	NA	NA	NA	NA	NA	NA
ENSRNOT00000064429	chr10:90731865-90746936	2.78953	2.56e-10	DOWN	2.30754	2.2e-08	DOWN	5.31796	7.75e-31	DOWN
ENSRNOT00000064501	chr1:212578450-212603529	-1.21803	6.44e-14	UP	-1.00627	5.04e-09	UP	NA	NA	NA
ENSRNOT00000064556	chr13:50735599-50746279	1.31613	0.01841	DOWN	NA	NA	NA	NA	NA	NA
ENSRNOT00000064569	chr5:131836934-131860637	-2.30774	0.00045485	UP	-2.4161	7.15e-06	UP	-2.60617	8.48e-05	UP
ENSRNOT00000064592	chr3:114287718-114307250	1.2548	6.33e-13	DOWN	1.07472	3.57e-08	DOWN	NA	NA	NA
ENSRNOT00000064594	chr7:60316045-60323609	1.17032	0.00121874	DOWN	1.25961	2.91e-05	DOWN	NA	NA	NA
ENSRNOT00000064611	chr8:49710477-49716955	-1.29666	0.0022392	UP	NA	NA	NA	1.05275	0.047171	DOWN
ENSRNOT00000064628	chr2:237679792-237714428	2.7939	4.12e-07	DOWN	2.63647	5.51e-09	DOWN	-1.39611	0.000350372	UP
ENSRNOT00000064744	chr10:18082932-18090932	-1.16972	6.41e-25	UP	-1.42007	2.57e-15	UP	-1.16641	7.67e-15	UP
ENSRNOT00000064755	chr5:58667885-58714247	-1.74561	2.71e-11	UP	-1.31272	3.36e-06	UP	NA	NA	NA
ENSRNOT00000064781	chr19:949607-983556	-1.4344	0.00332324	UP	NA	NA	NA	NA	NA	NA
ENSRNOT00000064875	chr9:92506430-92530938	-1.73538	0.00391502	UP	NA	NA	NA	NA	NA	NA
ENSRNOT00000064884	chr17:69588085-69599142	1.58667	0.0103811	DOWN	NA	NA	NA	NA	NA	NA
ENSRNOT00000064905	chr20:47596675-47689245	1.00976	0.0202325	DOWN	NA	NA	NA	NA	NA	NA
ENSRNOT00000064981	chr11:36555416-36579535	-1.65276	0.0141295	UP	-1.34858	0.0350542	UP	NA	NA	NA
ENSRNOT00000065041	chr13:93095200-93307199	1.9521	3.38e-05	DOWN	NA	NA	NA	NA	NA	NA
ENSRNOT00000065184	chr3:161425988-161462879	1.17728	0.0468439	DOWN	NA	NA	NA	NA	NA	NA
ENSRNOT00000065232	chr7:71125471-71139267	1.48743	2.94e-12	DOWN	NA	NA	NA	NA	NA	NA
ENSRNOT00000065289	chr1:280103695-280127073	-1.07581	0.038156	UP	-1.22915	0.00450836	UP	NA	NA	NA
ENSRNOT00000065327	chr16:54765325-54856225	1.34599	0.00945144	DOWN	2.00893	9.69e-06	DOWN	NA	NA	NA
ENSRNOT00000065370	chr10:56710464-56723611	1.08503	8.62e-24	DOWN	NA	NA	NA	NA	NA	NA
ENSRNOT00000065579	chr4:150517027-150520363	-1.2137	7.49e-06	UP	-1.16103	5.52e-06	UP	NA	NA	NA
ENSRNOT00000065589	chr10:95242986-95245139	-1.19219	3.72e-09	UP	NA	NA	NA	NA	NA	NA
ENSRNOT00000065614	chr20:30939178-30947484	1.17348	6.78e-07	DOWN	NA	NA	NA	1.73166	2.33e-32	DOWN
ENSRNOT00000065629	chr20:8285296-8309908	1.07595	1.08e-06	DOWN	1.14312	1.32e-08	DOWN	NA	NA	NA
ENSRNOT00000065633	chr10:25903925-25910298	-1.68688	1.4e-35	UP	-1.75134	8.46e-13	UP	-2.75361	2.01e-70	UP
ENSRNOT00000065646	chr1:1938419-1972918	-1.14361	0.00900187	UP	-1.00733	0.0169759	UP	NA	NA	NA
ENSRNOT00000065791	chr2:188449718-188459592	1.77617	2.11e-06	DOWN	1.41692	0.00191154	DOWN	1.9997	1.58e-13	DOWN
ENSRNOT00000065811	chr2:257293167-257376756	-1.51456	0.0201736	UP	-2.22155	6.62e-05	UP	NA	NA	NA
ENSRNOT00000065839	chr9:4875036-4876023	2.67807	1.11e-17	DOWN	2.53534	5.12e-16	DOWN	2.66404	4.69e-14	DOWN
ENSRNOT00000065895	chr10:55275411-55406732	-1.35423	3.25e-06	UP	NA	NA	NA	NA	NA	NA
ENSRNOT00000065947	chr10:98319480-98390384	1.90874	3.11e-37	DOWN	1.67017	3.09e-15	DOWN	1.51534	5.99e-37	DOWN
ENSRNOT00000065978	chr17:76306585-76358058	1.38725	4.38e-24	DOWN	NA	NA	NA	1.34699	1.36e-22	DOWN
ENSRNOT00000066103	chr18:63226557-63357298	-1.2928	2.13e-07	UP	-1.23233	8.53e-05	UP	NA	NA	NA
ENSRNOT00000066119	chr13:83073544-83102396	2.07179	2.88e-26	DOWN	NA	NA	NA	NA	NA	NA
ENSRNOT00000066179	chr5:166602053-166628028	-1.00707	2.47e-09	UP	NA	NA	NA	NA	NA	NA
ENSRNOT00000066222	chr8:58347757-58391460	-1.60444	0.00453994	UP	-1.12898	0.0292566	UP	NA	NA	NA
ENSRNOT00000066226	chr5:68717519-68763850	-1.14526	0.000742176	UP	NA	NA	NA	NA	NA	NA
ENSRNOT00000066313	chr17:43477600-43504604	1.21756	7.44e-09	DOWN	NA	NA	NA	NA	NA	NA
ENSRNOT00000066331	chr13:70226647-70257576	-1.64683	1.6e-11	UP	-2.52314	2.72e-10	UP	NA	NA	NA
ENSRNOT00000066346	chr9:98549705-98551410	1.82191	8.26e-13	DOWN	NA	NA	NA	1.35695	1.52e-12	DOWN
ENSRNOT00000066351	chr15:32412245-32412709	1.71098	0.0172222	DOWN	1.85244	0.0042804	DOWN	NA	NA	NA
ENSRNOT00000066370	chr1:57533577-57555048	1.13021	6.87e-07	DOWN	1.00136	0.00263541	DOWN	1.56951	3.35e-07	DOWN
ENSRNOT00000066439	chr11:11516350-11585765	-1.16612	0.0209902	UP	NA	NA	NA	NA	NA	NA
ENSRNOT00000066508	chr16:7345978-7406951	-1.02173	0.00417732	UP	NA	NA	NA	NA	NA	NA
ENSRNOT00000066509	chr13:92264231-92340083	1.45738	0.0491458	DOWN	NA	NA	NA	NA	NA	NA
ENSRNOT00000066586	chr17:9736577-9744420	1.1061	3.03e-36	DOWN	NA	NA	NA	NA	NA	NA
ENSRNOT00000066634	chr20:46215379-46236848	-1.1994	0.0200001	UP	-1.0384	0.02732	UP	NA	NA	NA
ENSRNOT00000066670	chr4:149261044-149273891	2.35609	1.5e-35	DOWN	1.21851	9.61e-05	DOWN	1.53084	2.22e-09	DOWN
ENSRNOT00000066691	chr1:219309593-219312240	2.38073	3.31e-07	DOWN	1.13426	0.00818558	DOWN	NA	NA	NA
ENSRNOT00000066754	chr10:10766208-10767389	-1.17047	0.000436809	UP	-1.50447	1.65e-07	UP	NA	NA	NA
ENSRNOT00000066767	chr7:60719066-60743328	-1.0297	1.23e-08	UP	-1.09148	1.68e-05	UP	-2.41983	3.28e-88	UP
ENSRNOT00000066794	chr20:30938901-30975472	1.14339	2.82e-07	DOWN	NA	NA	NA	1.667	5.42e-30	DOWN
ENSRNOT00000066855	chr10:85988367-86004209	-2.3254	0.000291368	UP	NA	NA	NA	NA	NA	NA
ENSRNOT00000067042	chr2:195617021-195637630	1.07618	0.00116092	DOWN	1.3884	2.84e-05	DOWN	NA	NA	NA
ENSRNOT00000067049	chr1:80530760-80544825	-1.56768	3.04e-05	UP	NA	NA	NA	NA	NA	NA
ENSRNOT00000067128	chr10:56824505-56826302	1.76314	4.05e-06	DOWN	1.11896	0.00108277	DOWN	2.60964	3.19e-10	DOWN
ENSRNOT00000067165	chr2:248649441-248690089	1.09713	2.28e-08	DOWN	NA	NA	NA	NA	NA	NA
ENSRNOT00000067181	chr3:111818150-111824211	-1.16307	3.13e-10	UP	-1.23544	1.29e-08	UP	NA	NA	NA
ENSRNOT00000067281	chr5:58636083-58714241	-1.76413	1.04e-10	UP	-1.35696	2.9e-06	UP	NA	NA	NA
ENSRNOT00000067391	chr19:11307967-11308740	-1.8393	0.00712001	UP	NA	NA	NA	NA	NA	NA
ENSRNOT00000067456	chr2:18490102-18565842	-2.26981	2.26e-05	UP	NA	NA	NA	NA	NA	NA
ENSRNOT00000067486	chr16:50372168-50501716	-1.3084	3.98e-13	UP	-1.01049	0.00101429	UP	NA	NA	NA
ENSRNOT00000067503	chr12:40557677-40590361	-1.83783	0.00615482	UP	NA	NA	NA	-1.59084	0.0366354	UP
ENSRNOT00000067562	chr1:100471066-100473325	1.24053	1.75e-22	DOWN	NA	NA	NA	NA	NA	NA
ENSRNOT00000067638	chr2:80383643-80408672	-1.54101	6.8e-07	UP	NA	NA	NA	NA	NA	NA
ENSRNOT00000067668	chr14:106208176-106248539	1.37166	5.83e-11	DOWN	NA	NA	NA	1.03001	8.96e-05	DOWN
ENSRNOT00000067688	chr9:42880217-42884855	-1.48147	0.00272239	UP	NA	NA	NA	-2.76173	1.26e-17	UP
ENSRNOT00000067776	chr15:52292765-52320385	1.09364	0.000111603	DOWN	NA	NA	NA	1.3872	0.00100267	DOWN
ENSRNOT00000067809	chr10:38104558-38532196	-2.84412	1.41e-05	UP	NA	NA	NA	NA	NA	NA
ENSRNOT00000067813	chr1:89180067-89190128	1.35416	0.044668	DOWN	NA	NA	NA	NA	NA	NA
ENSRNOT00000067875	chr14:6673686-6679901	-3.97485	4.47e-12	UP	NA	NA	NA	NA	NA	NA
ENSRNOT00000067931	chr4:145704779-146016325	2.11898	6.79e-19	DOWN	1.96887	9.67e-18	DOWN	NA	NA	NA
ENSRNOT00000067942	chrX:123528491-123600890	-1.17119	0.000175674	UP	NA	NA	NA	NA	NA	NA
ENSRNOT00000067977	chr5:9279970-9315114	-1.69885	0.000324405	UP	-2.01866	1.95e-06	UP	-3.67542	3.58e-32	UP
ENSRNOT00000067984	chr11:68493035-68578995	1.07049	0.0184047	DOWN	NA	NA	NA	NA	NA	NA
ENSRNOT00000068026	chr10:105573752-105600913	-2.07606	6.09e-19	UP	NA	NA	NA	NA	NA	NA
ENSRNOT00000068043	chr8:38150659-38154344	4.4599	1.28e-44	DOWN	5.19894	1.09e-45	DOWN	2.55912	0.000123953	DOWN
ENSRNOT00000068085	chr18:29191731-29221972	-1.03012	0.000381048	UP	-1.21719	1.39e-05	UP	-1.36479	2.91e-05	UP
ENSRNOT00000068098	chrX:70994077-71127278	-1.39045	2.57e-05	UP	-1.01458	0.000988498	UP	NA	NA	NA
ENSRNOT00000068129	chr3:114900343-114939370	1.46319	0.0257593	DOWN	NA	NA	NA	NA	NA	NA
ENSRNOT00000068158	chr5:122019301-122136814	-1.09725	0.00043632	UP	NA	NA	NA	NA	NA	NA
ENSRNOT00000068167	chr1:146713676-146736261	1.05814	3.22e-13	DOWN	NA	NA	NA	NA	NA	NA
ENSRNOT00000068221	chr7:118685181-118694015	1.37173	0.024041	DOWN	NA	NA	NA	NA	NA	NA
ENSRNOT00000068290	chr8:6218393-6235967	-1.63038	0.0031931	UP	-1.95232	2.04e-05	UP	-1.84762	0.00341478	UP
ENSRNOT00000068354	chr17:70684134-70711224	-1.82251	0.000132353	UP	-1.33378	0.00542063	UP	-1.37168	0.00351921	UP
ENSRNOT00000068386	chr18:28529576-28535828	-1.18048	4.21e-05	UP	NA	NA	NA	NA	NA	NA
ENSRNOT00000068394	chr8:97535777-97575655	1.42282	2.9e-11	DOWN	NA	NA	NA	2.37073	9.77e-16	DOWN
ENSRNOT00000068406	chr1:78069193-78079862	-1.3727	4.94e-05	UP	NA	NA	NA	NA	NA	NA
ENSRNOT00000068459	chr1:73734624-73753128	1.40323	0.0461323	DOWN	NA	NA	NA	NA	NA	NA
ENSRNOT00000068494	chr3:63566184-63568464	1.55044	0.0350896	DOWN	NA	NA	NA	NA	NA	NA
ENSRNOT00000068511	chr2:200585748-200762206	2.1682	2.99e-05	DOWN	2.70278	2.31e-08	DOWN	1.29585	0.0429469	DOWN
ENSRNOT00000068545	chr17:57031766-57088306	1.2277	7.88e-07	DOWN	1.54368	2.19e-11	DOWN	NA	NA	NA
ENSRNOT00000068554	chr16:21345289-21347968	1.15149	0.0429811	DOWN	NA	NA	NA	NA	NA	NA
ENSRNOT00000068601	chrX:31816436-31851715	-1.06361	0.0310999	UP	NA	NA	NA	NA	NA	NA
ENSRNOT00000068604	chr1:212311300-212317244	-1.89447	0.0039121	UP	-2.03842	0.000380786	UP	NA	NA	NA
ENSRNOT00000068633	chr9:64929721-65007870	1.50236	0.0159552	DOWN	NA	NA	NA	NA	NA	NA
ENSRNOT00000068693	chr20:46215379-46243707	-1.16023	0.0132587	UP	-1.10651	0.00975172	UP	NA	NA	NA
ENSRNOT00000069039	chr13:102731715-102731795	1.17898	0.00754846	DOWN	NA	NA	NA	1.03929	0.00554717	DOWN
ENSRNOT00000070842	chr10:108440950-108468310	-1.42244	9.13e-07	UP	NA	NA	NA	NA	NA	NA
ENSRNOT00000070918	chr6:4258991-4520604	-1.03134	2.01e-06	UP	NA	NA	NA	NA	NA	NA
ENSRNOT00000070919	chr2:197720259-197749041	-1.10689	3.97e-08	UP	NA	NA	NA	NA	NA	NA
ENSRNOT00000070957	chr4:180232382-180234804	-2.51648	5.83e-05	UP	-1.87636	0.00183025	UP	NA	NA	NA
ENSRNOT00000070978	chr9:10773901-10781109	-1.02412	4.28e-11	UP	-1.23357	2.9e-18	UP	NA	NA	NA
ENSRNOT00000071065	chr11:62584959-62634802	1.01176	0.000490461	DOWN	1.55	3.39e-08	DOWN	1.09381	0.0175761	DOWN
ENSRNOT00000071067	chr12:24591199-24619607	1.33565	1.71e-17	DOWN	1.12244	4.75e-06	DOWN	1.81653	4.12e-19	DOWN
ENSRNOT00000071109	chr1:219329574-219335043	1.31315	2.09e-05	DOWN	NA	NA	NA	NA	NA	NA
ENSRNOT00000071201	chr5:58752879-58831028	1.06388	0.00143898	DOWN	NA	NA	NA	NA	NA	NA
ENSRNOT00000071384	chr1:164705608-164707527	1.68428	0.00285124	DOWN	NA	NA	NA	1.15964	0.0102222	DOWN
ENSRNOT00000071395	chr5:77314472-77316764	2.3484	0.000396591	DOWN	2.61643	1.47e-05	DOWN	2.92392	3.98e-09	DOWN
ENSRNOT00000071436	chrX:124156856-124162058	-1.42299	3.07e-07	UP	NA	NA	NA	NA	NA	NA
ENSRNOT00000071464	chr15:48601266-48670257	-1.11228	0.0109294	UP	NA	NA	NA	NA	NA	NA
ENSRNOT00000071522	chr7:117676948-117679219	1.21182	2.5e-05	DOWN	NA	NA	NA	NA	NA	NA
ENSRNOT00000071545	chr18:69841053-69849389	1.01841	1.15e-10	DOWN	1.16137	1.6e-16	DOWN	NA	NA	NA
ENSRNOT00000071560	chr18:31479117-31487671	-1.12619	6.72e-11	UP	NA	NA	NA	NA	NA	NA
ENSRNOT00000071633	chr1:258796622-258877045	1.93878	1.24e-34	DOWN	NA	NA	NA	1.39098	1.25e-06	DOWN
ENSRNOT00000071669	chr12:10716834-10738373	2.57517	6.86e-16	DOWN	2.15808	1.51e-05	DOWN	1.71716	1.5e-07	DOWN
ENSRNOT00000071798	chr8:41701850-41702599	2.56065	3.41e-45	DOWN	2.4221	6.12e-15	DOWN	1.21368	0.000122498	DOWN
ENSRNOT00000071847	chr6:60151410-60151785	-1.36697	0.0340861	UP	NA	NA	NA	-2.08629	0.00109854	UP
ENSRNOT00000071893	chr10:110008603-110101872	-1.43512	2.24e-05	UP	-1.29899	0.00029887	UP	NA	NA	NA
ENSRNOT00000071998	chr7:123079537-123088279	1.23421	0.00702271	DOWN	NA	NA	NA	NA	NA	NA
ENSRNOT00000072064	chr4:162493908-162499342	-1.25346	0.0175017	UP	NA	NA	NA	NA	NA	NA
ENSRNOT00000072077	chr1:227670159-227680128	-1.44764	0.00337994	UP	-1.0502	0.0179446	UP	NA	NA	NA
ENSRNOT00000072088	chr13:36039283-36090530	-1.41374	1.54e-05	UP	NA	NA	NA	NA	NA	NA
ENSRNOT00000072176	chr7:70335061-70340005	-1.28669	0.0335799	UP	NA	NA	NA	-3.54436	5.48e-14	UP
ENSRNOT00000072188	chr1:248723397-248729962	1.80062	0.000338409	DOWN	1.88756	4.02e-05	DOWN	1.04084	0.0346555	DOWN
ENSRNOT00000072190	chr10:110893232-110907243	-1.12746	2.11e-05	UP	NA	NA	NA	NA	NA	NA
ENSRNOT00000072215	chr6:111176798-111187244	1.09523	5.44e-21	DOWN	NA	NA	NA	NA	NA	NA
ENSRNOT00000072343	chr1:226722198-226732736	1.17204	0.0489129	DOWN	NA	NA	NA	NA	NA	NA
ENSRNOT00000072384	chr11:33863500-33865930	-1.20532	0.00371032	UP	-1.69571	2.57e-06	UP	-1.22862	0.0133882	UP
ENSRNOT00000072465	chr4:154215250-154282608	1.92328	3.39e-26	DOWN	1.17617	0.000124461	DOWN	1.4779	5.34e-19	DOWN
ENSRNOT00000072468	chr7:70343527-70348780	-1.07278	0.0159017	UP	NA	NA	NA	NA	NA	NA
ENSRNOT00000072501	chr9:10787455-10789519	-1.24005	2.18e-08	UP	-1.82029	8.24e-15	UP	NA	NA	NA
ENSRNOT00000072518	chr8:52751854-52763598	1.21279	4.78e-07	DOWN	NA	NA	NA	NA	NA	NA
ENSRNOT00000072786	chr5:171624796-171648563	-1.5419	0.00401085	UP	-1.25733	0.00547245	UP	NA	NA	NA
ENSRNOT00000072812	chr9:16314173-16317413	2.12434	0.00019849	DOWN	1.71115	0.000533439	DOWN	1.47927	0.0012169	DOWN
ENSRNOT00000072997	chr15:47488894-47800024	1.16716	5.84e-05	DOWN	NA	NA	NA	1.50744	8.97e-12	DOWN
ENSRNOT00000073034	chr1:78186776-78195328	-1.30456	2.39e-08	UP	NA	NA	NA	NA	NA	NA
ENSRNOT00000073068	chr8:105087994-105088401	-1.82173	0.00929783	UP	NA	NA	NA	NA	NA	NA
ENSRNOT00000073099	chr12:19074583-19114399	2.44916	0.000123384	DOWN	1.3086	0.0432676	DOWN	NA	NA	NA
ENSRNOT00000073149	chr10:98478067-98544447	1.28827	1.44e-15	DOWN	1.00337	6.71e-11	DOWN	NA	NA	NA
ENSRNOT00000073186	chr17:10568959-10575203	-1.70704	0.000331694	UP	-1.23091	0.0080452	UP	NA	NA	NA
ENSRNOT00000073193	chr1:261106760-261140389	-1.38901	6.53e-06	UP	-1.27451	0.0014525	UP	-1.82652	1.3e-08	UP
ENSRNOT00000073228	chr6:26355296-26385761	1.62366	1.23e-24	DOWN	1.82978	8.2e-12	DOWN	1.31652	6.05e-09	DOWN
ENSRNOT00000073247	chr8:117117430-117118522	1.19843	6.13e-08	DOWN	1.28016	1.47e-05	DOWN	NA	NA	NA
ENSRNOT00000073268	chr4:123467553-123494742	-1.45911	0.00180014	UP	NA	NA	NA	NA	NA	NA
ENSRNOT00000073321	chr10:109987735-110005901	1.83062	0.000223519	DOWN	1.54984	9.81e-05	DOWN	1.44316	2.21e-07	DOWN
ENSRNOT00000073352	chr1:80533659-80544825	-1.32218	0.0173898	UP	NA	NA	NA	NA	NA	NA
ENSRNOT00000073468	chr9:4324211-4327679	2.49553	4.33e-05	DOWN	2.71896	1.16e-06	DOWN	2.18386	0.000155418	DOWN
ENSRNOT00000073555	chr15:34622123-34625121	1.49552	0.0251988	DOWN	NA	NA	NA	NA	NA	NA
ENSRNOT00000073569	chr3:114772603-114776155	-1.17666	0.0251034	UP	NA	NA	NA	NA	NA	NA
ENSRNOT00000073710	chr2:22646712-22744407	1.99269	1.43e-10	DOWN	2.12667	4.08e-13	DOWN	1.30314	0.00394897	DOWN
ENSRNOT00000073748	chr8:114847380-114847469	1.01739	1.73e-05	DOWN	NA	NA	NA	NA	NA	NA
ENSRNOT00000073776	chr10:94982505-94982605	1.45319	3.46e-13	DOWN	NA	NA	NA	NA	NA	NA
ENSRNOT00000073809	chr10:106828981-106844314	1.20331	2.08e-10	DOWN	NA	NA	NA	1.01628	0.000320741	DOWN
ENSRNOT00000073827	chrX:73392523-73413931	-1.17589	3.96e-06	UP	-1.26647	2.19e-08	UP	NA	NA	NA
ENSRNOT00000073886	chr10:109904259-109906232	1.39501	0.000334461	DOWN	NA	NA	NA	1.49822	0.00227675	DOWN
ENSRNOT00000073892	chr14:91905919-91979500	1.79512	1.22e-32	DOWN	NA	NA	NA	1.51475	2.94e-21	DOWN
ENSRNOT00000073910	chr6:60132024-60151420	-1.17169	0.00912317	UP	NA	NA	NA	-2.03051	5.5e-11	UP
ENSRNOT00000073915	chr2:77586424-77632628	-3.67169	4.88e-26	UP	-2.25222	6.7e-07	UP	-1.06489	0.0198935	UP
ENSRNOT00000073951	chr7:143629455-143633131	-1.02458	9.77e-07	UP	-1.07248	1.23e-06	UP	-1.99244	1.45e-28	UP
ENSRNOT00000073954	chr5:77900780-77903062	4.72231	2.78e-20	DOWN	5.63963	8.48e-37	DOWN	2.64729	0.000130238	DOWN
ENSRNOT00000073991	chr9:10603813-10645939	1.21221	1.92e-13	DOWN	NA	NA	NA	1.90652	8.45e-36	DOWN
ENSRNOT00000074024	chr17:43791657-43792067	-1.25137	0.023488	UP	NA	NA	NA	NA	NA	NA
ENSRNOT00000074035	chr13:89805962-89807243	1.21388	0.00557088	DOWN	NA	NA	NA	NA	NA	NA
ENSRNOT00000074070	chr19:15081158-15126626	1.46152	2.52e-46	DOWN	NA	NA	NA	NA	NA	NA
ENSRNOT00000074146	chr17:57074570-57088306	1.4212	1.37e-08	DOWN	1.71324	1.43e-12	DOWN	NA	NA	NA
ENSRNOT00000074209	chr2:235738416-235760352	1.25264	0.0343139	DOWN	NA	NA	NA	NA	NA	NA
ENSRNOT00000074230	chr12:24590645-24600065	1.36531	2.84e-19	DOWN	1.10121	7.69e-06	DOWN	1.7974	6.17e-19	DOWN
ENSRNOT00000074238	chr8:122398276-122402127	-1.04991	0.0222684	UP	-1.28575	0.000411032	UP	NA	NA	NA
ENSRNOT00000074338	chr3:134413170-134440271	1.4088	2.48e-06	DOWN	NA	NA	NA	NA	NA	NA
ENSRNOT00000074349	chr5:77564024-77903062	4.92658	1.43e-21	DOWN	5.67098	1.1e-35	DOWN	3.1434	6.6e-07	DOWN
ENSRNOT00000074362	chr10:109907759-109909646	1.27644	9.05e-20	DOWN	NA	NA	NA	1.10442	8.87e-05	DOWN
ENSRNOT00000074412	chr1:80852528-80864846	-4.21102	9.12e-12	UP	NA	NA	NA	NA	NA	NA
ENSRNOT00000074423	chr8:129632149-129919120	-1.36316	0.0463427	UP	NA	NA	NA	NA	NA	NA
ENSRNOT00000074469	chr9:10603813-10645939	1.24043	6.14e-15	DOWN	NA	NA	NA	1.88593	1.25e-38	DOWN
ENSRNOT00000074479	chr19:15139920-15144594	1.35505	4.66e-12	DOWN	NA	NA	NA	NA	NA	NA
ENSRNOT00000074517	chr12:38894847-38916237	-1.04071	0.00498542	UP	NA	NA	NA	NA	NA	NA
ENSRNOT00000074520	chr1:75152883-75154325	1.54209	0.0336376	DOWN	NA	NA	NA	NA	NA	NA
ENSRNOT00000074583	chr1:14402913-14412807	-1.78887	9.99e-08	UP	NA	NA	NA	-1.24614	0.000237737	UP
ENSRNOT00000074616	chr10:39390581-39405311	-1.07095	0.0197915	UP	NA	NA	NA	NA	NA	NA
ENSRNOT00000074645	chr7:70321077-70328148	-2.42642	2.08e-09	UP	-2.54268	1.99e-11	UP	NA	NA	NA
ENSRNOT00000074801	chr7:14429701-14435967	1.03042	1.65e-08	DOWN	NA	NA	NA	1.15304	3.14e-16	DOWN
ENSRNOT00000074942	chr8:50529318-50531498	2.40523	5.26e-53	DOWN	1.60933	4.92e-10	DOWN	1.4292	8.75e-08	DOWN
ENSRNOT00000074960	chr7:124149751-124172979	-1.55351	2.23e-21	UP	-1.48295	8.17e-11	UP	NA	NA	NA
ENSRNOT00000074974	chr12:41385241-41414754	1.85529	0.00846376	DOWN	1.6417	0.0115265	DOWN	NA	NA	NA
ENSRNOT00000074978	chr16:61873898-61874470	1.19848	2.8e-07	DOWN	NA	NA	NA	NA	NA	NA
ENSRNOT00000074985	chr1:81328183-81344705	-1.22576	0.00427128	UP	NA	NA	NA	-3.21644	1.17e-14	UP
ENSRNOT00000074990	chr6:95387718-95502775	3.10113	5.3e-21	DOWN	5.26716	1.61e-68	DOWN	2.77319	4.5e-13	DOWN
ENSRNOT00000075042	chr4:123516788-123557501	1.67282	1.81e-31	DOWN	NA	NA	NA	1.56755	2.14e-13	DOWN
ENSRNOT00000075057	chr2:31746365-31753528	1.40594	2.89e-06	DOWN	1.16138	3.65e-05	DOWN	1.42323	0.000677554	DOWN
ENSRNOT00000075105	chr11:33887142-33893433	-1.77947	0.0016824	UP	-1.67875	0.00205646	UP	NA	NA	NA
ENSRNOT00000075167	chr1:81328183-81344708	-1.22576	0.00427128	UP	NA	NA	NA	-3.2085	1.43e-14	UP
ENSRNOT00000075209	chr15:19338175-19350210	-1.63337	0.00323151	UP	NA	NA	NA	NA	NA	NA
ENSRNOT00000075285	chr10:109839042-109839126	2.02313	2.26e-05	DOWN	1.38766	0.00171921	DOWN	2.57712	1.02e-08	DOWN
ENSRNOT00000075452	chr2:252771017-252850495	-1.16162	0.000411053	UP	NA	NA	NA	NA	NA	NA
ENSRNOT00000075474	chr5:92862267-93244202	1.90738	1.43e-25	DOWN	1.64881	4.02e-10	DOWN	1.35087	1.49e-13	DOWN
ENSRNOT00000075512	chr11:82680253-82730832	-1.81855	0.00419492	UP	-2.62257	1.59e-07	UP	-2.52641	4.85e-06	UP
ENSRNOT00000075543	chr18:69841125-69849389	1.07547	1.21e-09	DOWN	1.20876	1.94e-14	DOWN	NA	NA	NA
ENSRNOT00000075561	chr10:98576046-98644938	-1.29704	6.05e-07	UP	NA	NA	NA	NA	NA	NA
ENSRNOT00000075589	chr7:15198967-15225309	1.00052	1.23e-09	DOWN	NA	NA	NA	NA	NA	NA
ENSRNOT00000075745	chr1:70234160-70235091	-1.00865	7.49e-08	UP	NA	NA	NA	NA	NA	NA
ENSRNOT00000075777	chr5:58041146-58078545	1.25342	0.00265506	DOWN	NA	NA	NA	1.08131	0.0280111	DOWN
ENSRNOT00000075799	chr4:154423209-154472924	1.69945	0.0171543	DOWN	NA	NA	NA	NA	NA	NA
ENSRNOT00000075827	chr14:86345953-86560694	-1.39078	0.00940813	UP	NA	NA	NA	NA	NA	NA
ENSRNOT00000075881	chr5:77564004-77564788	3.45666	4.54e-09	DOWN	3.70285	9.6e-12	DOWN	2.05439	0.00734008	DOWN
ENSRNOT00000075893	chr1:135812970-136073540	-1.3843	0.0053939	UP	NA	NA	NA	NA	NA	NA
ENSRNOT00000075911	chrX:71165785-71167054	-1.71968	2.37e-07	UP	NA	NA	NA	NA	NA	NA
ENSRNOT00000075916	chr5:78368869-78376032	1.04374	8.27e-12	DOWN	NA	NA	NA	NA	NA	NA
ENSRNOT00000075926	chrX:73764136-73778614	-1.01623	0.0101285	UP	NA	NA	NA	NA	NA	NA
ENSRNOT00000075934	chrX:71165366-71168612	-1.72729	9.98e-09	UP	NA	NA	NA	NA	NA	NA
ENSRNOT00000075988	chr5:77744450-77749613	5.97356	5.43e-42	DOWN	6.50319	3.2e-76	DOWN	2.39614	0.000674576	DOWN
ENSRNOT00000075989	chr14:6673746-6679878	-3.97485	4.47e-12	UP	NA	NA	NA	NA	NA	NA
ENSRNOT00000075994	chr5:77338853-77342299	5.19273	3.9e-28	DOWN	6.09189	1.43e-64	DOWN	2.66666	7.18e-06	DOWN
ENSRNOT00000075996	chr13:83073866-83101177	2.13247	1.45e-31	DOWN	NA	NA	NA	NA	NA	NA
ENSRNOT00000076005	chr5:78041977-78042556	3.23393	7.28e-08	DOWN	3.92846	2.72e-13	DOWN	2.85598	2.18e-08	DOWN
ENSRNOT00000076006	chr5:77569043-77569141	5.42269	1.59e-45	DOWN	6.11468	2.29e-76	DOWN	2.45291	0.000316396	DOWN
ENSRNOT00000076023	chr5:77489709-77492010	5.84293	4.27e-52	DOWN	6.3495	2.72e-86	DOWN	2.53102	0.000142244	DOWN
ENSRNOT00000076034	chrX:71272042-71278791	1.28259	6.99e-22	DOWN	NA	NA	NA	NA	NA	NA
ENSRNOT00000076043	chr13:78812394-78814347	1.08928	2.92e-30	DOWN	NA	NA	NA	NA	NA	NA
ENSRNOT00000076059	chr9:74232497-74235700	1.15135	6.75e-07	DOWN	NA	NA	NA	NA	NA	NA
ENSRNOT00000076072	chr13:50481165-50497466	1.00468	8.76e-19	DOWN	NA	NA	NA	1.04575	2.23e-13	DOWN
ENSRNOT00000076074	chr5:77899666-77903113	5.00396	1.85e-23	DOWN	5.90486	8.81e-42	DOWN	2.71968	7.37e-05	DOWN
ENSRNOT00000076081	chrX:73765565-73778595	-1.01623	0.0101285	UP	NA	NA	NA	NA	NA	NA
ENSRNOT00000076095	chr3:37658563-37854561	-1.82785	0.00083048	UP	NA	NA	NA	NA	NA	NA
ENSRNOT00000076125	chr13:85392600-85443784	-2.24246	8.42e-07	UP	-2.06008	2.12e-05	UP	-1.20014	0.0205723	UP
ENSRNOT00000076152	chr2:238604952-238606901	1.01401	3.03e-06	DOWN	NA	NA	NA	NA	NA	NA
ENSRNOT00000076166	chrX:71165912-71166988	-1.64743	8.68e-06	UP	NA	NA	NA	NA	NA	NA
ENSRNOT00000076186	chr13:82557506-82559715	1.25036	2.78e-15	DOWN	1.10119	3.48e-06	DOWN	1.22895	2.54e-05	DOWN
ENSRNOT00000076263	chr10:71158140-71159498	1.78832	0.000236956	DOWN	NA	NA	NA	1.28852	0.0021948	DOWN
ENSRNOT00000076268	chr6:26355536-26358341	1.72539	2.96e-28	DOWN	1.76119	2.24e-11	DOWN	1.31654	1e-05	DOWN
ENSRNOT00000076313	chr2:8926850-8939686	1.05064	0.00838235	DOWN	NA	NA	NA	NA	NA	NA
ENSRNOT00000076340	chr1:135799750-136073540	-1.36159	0.00664921	UP	NA	NA	NA	NA	NA	NA
ENSRNOT00000076389	chr2:30175213-30187700	1.07936	1.52e-11	DOWN	NA	NA	NA	NA	NA	NA
ENSRNOT00000076403	chrX:71117528-71127237	-1.29296	7.34e-08	UP	NA	NA	NA	NA	NA	NA
ENSRNOT00000076414	chr1:143717016-143751667	-1.32495	0.039084	UP	-1.37419	0.0198978	UP	NA	NA	NA
ENSRNOT00000076437	chr5:77830577-77837114	4.03344	6.02e-13	DOWN	4.493	2.44e-20	DOWN	4.09632	2.91e-15	DOWN
ENSRNOT00000076464	chr5:77313357-77316810	3.07892	5.11e-07	DOWN	3.34158	3.02e-09	DOWN	2.93261	4.55e-09	DOWN
ENSRNOT00000076466	chr5:77917409-77918924	5.3512	6.69e-28	DOWN	6.20116	1.63e-55	DOWN	2.38563	0.000477449	DOWN
ENSRNOT00000076510	chrX:66561286-66602458	-2.75453	2.11e-05	UP	-2.81379	1.87e-06	UP	-4.62433	2.83e-16	UP
ENSRNOT00000076558	chr17:84140489-84171298	-1.43382	0.0272667	UP	NA	NA	NA	NA	NA	NA
ENSRNOT00000076590	chrX:71117528-71121034	-1.29587	6.05e-08	UP	NA	NA	NA	NA	NA	NA
ENSRNOT00000076607	chr13:82552586-82566586	1.35219	8.82e-22	DOWN	1.10186	1.53e-06	DOWN	1.08346	4.45e-07	DOWN
ENSRNOT00000076635	chrX:70989822-71127272	-1.3854	3e-05	UP	-1.02117	0.000855906	UP	NA	NA	NA
ENSRNOT00000076673	chr13:50736540-50746354	1.22606	0.0156205	DOWN	NA	NA	NA	NA	NA	NA
ENSRNOT00000076722	chr13:82552586-82566586	1.34662	2.69e-22	DOWN	1.0973	1.34e-06	DOWN	1.11068	5.52e-08	DOWN
ENSRNOT00000076752	chr13:82561445-82563294	1.38041	8.27e-22	DOWN	1.20254	3.37e-07	DOWN	1.10397	2.58e-07	DOWN
ENSRNOT00000076762	chr3:94585873-94592142	-1.11752	6.64e-06	UP	NA	NA	NA	-1.31699	0.00260813	UP
ENSRNOT00000076791	chr5:77722817-77725867	3.39372	1.14e-08	DOWN	3.64834	2.82e-11	DOWN	3.32006	1.17e-08	DOWN
ENSRNOT00000076813	chr12:11663683-11677830	2.55484	4.44e-14	DOWN	2.34033	1.64e-05	DOWN	1.92864	4.58e-07	DOWN
ENSRNOT00000076816	chrX:71272045-71279977	1.2703	1.04e-30	DOWN	NA	NA	NA	NA	NA	NA
ENSRNOT00000076829	chr12:22434814-22443298	-1.14763	3.02e-05	UP	NA	NA	NA	NA	NA	NA
ENSRNOT00000076838	chr5:78365749-78366405	1.45712	0.000438221	DOWN	NA	NA	NA	NA	NA	NA
ENSRNOT00000076856	chr13:50736553-50746308	1.2147	0.0200533	DOWN	NA	NA	NA	NA	NA	NA
ENSRNOT00000076906	chr5:77430401-77433847	5.79115	3.44e-48	DOWN	6.33555	9.73e-82	DOWN	2.42833	0.000312421	DOWN
ENSRNOT00000076916	chr12:25498198-25503920	-1.30379	0.000472644	UP	NA	NA	NA	NA	NA	NA
ENSRNOT00000076924	chr13:50481163-50499140	1.00259	1.47e-18	DOWN	NA	NA	NA	1.03722	4.18e-13	DOWN
ENSRNOT00000076958	chr12:24606260-24619639	1.19878	3.45e-12	DOWN	1.09314	9.85e-06	DOWN	1.88355	5.46e-15	DOWN
ENSRNOT00000077002	chrX:73390903-73412775	-1.12788	4.46e-05	UP	-1.22678	2.19e-07	UP	NA	NA	NA
ENSRNOT00000077013	chr5:78368867-78370698	1.09487	1.62e-13	DOWN	NA	NA	NA	NA	NA	NA
ENSRNOT00000077024	chrX:71167829-71169032	-1.4451	6.39e-05	UP	NA	NA	NA	NA	NA	NA
ENSRNOT00000077070	chr13:83073550-83102401	2.07532	2.38e-26	DOWN	NA	NA	NA	NA	NA	NA
ENSRNOT00000077073	chr1:99532568-99538947	-1.23034	0.025973	UP	NA	NA	NA	NA	NA	NA
ENSRNOT00000077080	chr14:38192870-38233852	-1.02037	4.44e-10	UP	-1.04098	5.14e-08	UP	NA	NA	NA
ENSRNOT00000077098	chr20:4871271-4872264	-1.54174	2.37e-10	UP	-1.41546	8.25e-06	UP	-1.21942	6.64e-08	UP
ENSRNOT00000077119	chr11:82680253-82730832	-1.81855	0.00419492	UP	-2.62257	1.59e-07	UP	-2.5358	4.65e-06	UP
ENSRNOT00000077134	chr4:31229913-31299132	-1.29465	8.17e-05	UP	NA	NA	NA	NA	NA	NA
ENSRNOT00000077186	chr1:73393850-73399579	-3.02129	3.65e-15	UP	-1.96531	3.11e-06	UP	NA	NA	NA
ENSRNOT00000077188	chr16:53998560-54040836	-1.00995	9.23e-25	UP	NA	NA	NA	NA	NA	NA
ENSRNOT00000077275	chr19:22600868-22632071	1.74833	1.01e-12	DOWN	NA	NA	NA	1.23976	0.000906503	DOWN
ENSRNOT00000077303	chr9:47225585-47258503	-2.68223	3.91e-15	UP	-2.01815	6.82e-05	UP	-2.27754	2.97e-07	UP
ENSRNOT00000077311	chr2:93792664-93797267	-2.48469	1.7e-06	UP	-1.20219	0.0207742	UP	-1.55432	3.12e-07	UP
ENSRNOT00000077317	chr12:48354196-48365784	1.55891	1.05e-13	DOWN	NA	NA	NA	2.16273	1.21e-20	DOWN
ENSRNOT00000077329	chr4:34635509-34779776	-2.8092	6.13e-72	UP	-2.68969	2.86e-34	UP	-1.52419	3.56e-05	UP
ENSRNOT00000077336	chr9:81576139-81586553	-1.57689	2.88e-05	UP	-1.81864	0.000265593	UP	NA	NA	NA
ENSRNOT00000077352	chr14:6556245-6557298	1.21659	0.00865028	DOWN	1.18346	0.00595633	DOWN	1.71924	0.00517746	DOWN
ENSRNOT00000077372	chr9:27402381-27416409	-1.16042	0.00155406	UP	-2.85117	7.82e-23	UP	-2.1613	5.67e-13	UP
ENSRNOT00000077382	chr7:107467286-107652869	-1.45607	0.0122428	UP	NA	NA	NA	-1.38342	0.0103421	UP
ENSRNOT00000077391	chrX:15755327-15768522	-1.58128	0.017276	UP	NA	NA	NA	NA	NA	NA
ENSRNOT00000077401	chr2:47000323-47096961	-1.75799	0.00863618	UP	NA	NA	NA	NA	NA	NA
ENSRNOT00000077440	chr7:98605722-98709649	-1.08722	0.00115071	UP	NA	NA	NA	NA	NA	NA
ENSRNOT00000077546	chr3:111837698-111873974	1.13737	0.0236654	DOWN	NA	NA	NA	NA	NA	NA
ENSRNOT00000077555	chr6:107531528-107536789	-1.47877	1.93e-08	UP	NA	NA	NA	NA	NA	NA
ENSRNOT00000077569	chr10:38919167-38952785	-1.57482	1.36e-12	UP	-1.31655	1.49e-05	UP	-1.43247	3.24e-10	UP
ENSRNOT00000077579	chr10:88392257-88442796	1.50779	0.00453402	DOWN	1.08453	0.00790378	DOWN	1.2492	1.39e-05	DOWN
ENSRNOT00000077637	chr4:163823254-163849618	-1.37203	0.00862791	UP	-1.00514	0.0367379	UP	NA	NA	NA
ENSRNOT00000077639	chrX:77212458-77234046	-1.33856	8.23e-10	UP	NA	NA	NA	NA	NA	NA
ENSRNOT00000077662	chr16:50181316-50201698	1.53663	2.56e-14	DOWN	NA	NA	NA	NA	NA	NA
ENSRNOT00000077707	chr1:47972425-47991846	1.77686	6.68e-08	DOWN	NA	NA	NA	NA	NA	NA
ENSRNOT00000077727	chr11:64882288-64919579	-1.82051	1.55e-07	UP	-2.02547	1.93e-09	UP	NA	NA	NA
ENSRNOT00000077793	chr4:163217813-163227334	-2.89155	8.31e-13	UP	-1.31587	0.00594126	UP	-1.46393	0.0113771	UP
ENSRNOT00000077856	chr7:140349138-140356209	-3.40984	4.32e-31	UP	-2.97493	8.37e-14	UP	-3.74137	9.25e-47	UP
ENSRNOT00000077889	chr4:49389501-49422824	-1.29097	2.9e-05	UP	-1.01885	0.000605316	UP	NA	NA	NA
ENSRNOT00000077908	chr1:201117630-201329622	-1.37762	4.06e-14	UP	-1.47541	1.44e-06	UP	NA	NA	NA
ENSRNOT00000077912	chr7:70980422-71072072	1.20021	0.00104635	DOWN	1.43601	1.22e-05	DOWN	NA	NA	NA
ENSRNOT00000077952	chr1:81230989-81245580	-1.79787	9.21e-06	UP	NA	NA	NA	NA	NA	NA
ENSRNOT00000078029	chr17:15475710-15478343	1.4019	0.0123018	DOWN	NA	NA	NA	1.88408	0.00212465	DOWN
ENSRNOT00000078056	chr16:49163529-49167325	1.82615	0.00780314	DOWN	2.24442	9.61e-05	DOWN	NA	NA	NA
ENSRNOT00000078064	chr6:128046780-128062238	1.29001	1.06e-27	DOWN	NA	NA	NA	NA	NA	NA
ENSRNOT00000078066	chr4:66090681-66146522	-1.41391	5.42e-06	UP	NA	NA	NA	NA	NA	NA
ENSRNOT00000078125	chr9:79602105-79630452	1.25724	1.01e-42	DOWN	NA	NA	NA	NA	NA	NA
ENSRNOT00000078151	chr17:27991458-27995913	1.7581	0.000814484	DOWN	NA	NA	NA	NA	NA	NA
ENSRNOT00000078162	chr13:90244681-90277865	-2.04732	3.95e-11	UP	NA	NA	NA	NA	NA	NA
ENSRNOT00000078171	chr1:64538705-64538785	1.7647	0.00145568	DOWN	NA	NA	NA	1.41565	0.000656161	DOWN
ENSRNOT00000078202	chr18:28418191-28428117	1.24297	1.8e-24	DOWN	NA	NA	NA	1.10184	3.43e-08	DOWN
ENSRNOT00000078272	chr10:59010428-59049482	-1.03568	3.87e-08	UP	NA	NA	NA	NA	NA	NA
ENSRNOT00000078273	chr20:5122232-5123057	1.37744	2.34e-26	DOWN	NA	NA	NA	NA	NA	NA
ENSRNOT00000078274	chr5:58661049-58714396	-1.74834	1.78e-11	UP	-1.32133	1.31e-06	UP	NA	NA	NA
ENSRNOT00000078302	chr5:137036935-137112927	1.00775	1.26e-20	DOWN	NA	NA	NA	NA	NA	NA
ENSRNOT00000078348	chr19:22590881-22626653	1.7499	1.21e-12	DOWN	NA	NA	NA	1.2033	0.00104788	DOWN
ENSRNOT00000078394	chr11:88090934-88093516	-2.6679	2.4e-05	UP	-2.985	3.71e-07	UP	-2.13707	0.00295082	UP
ENSRNOT00000078494	chr1:41325531-41590619	1.7698	8.15e-07	DOWN	NA	NA	NA	NA	NA	NA
ENSRNOT00000078529	chr8:133195288-133197177	-1.29011	0.0325447	UP	NA	NA	NA	NA	NA	NA
ENSRNOT00000078532	chr17:67899033-67904674	-1.99146	1.49e-05	UP	NA	NA	NA	-3.46253	5.95e-44	UP
ENSRNOT00000078547	chr5:64670341-64702892	4.06226	3.14e-43	DOWN	4.62671	5.6e-47	DOWN	2.37844	5.21e-09	DOWN
ENSRNOT00000078571	chr8:59123079-59139946	1.5576	0.0335974	DOWN	1.81014	0.00476188	DOWN	1.30539	0.0306669	DOWN
ENSRNOT00000078583	chr6:64790109-64861833	-1.12799	0.0103358	UP	NA	NA	NA	-2.68199	2.8e-12	UP
ENSRNOT00000078599	chr13:51022681-51030802	-1.98357	5.63e-08	UP	NA	NA	NA	NA	NA	NA
ENSRNOT00000078634	chr8:48720497-48720562	1.50362	0.00168571	DOWN	NA	NA	NA	1.5828	1.49e-05	DOWN
ENSRNOT00000078646	chr10:71342035-71358190	2.13513	2.86e-13	DOWN	1.30447	4.01e-06	DOWN	NA	NA	NA
ENSRNOT00000078817	chr20:46936570-46937815	-1.90615	0.000878842	UP	NA	NA	NA	-1.38316	0.00939195	UP
ENSRNOT00000078861	chr15:42640146-42665848	-1.03108	4.66e-11	UP	NA	NA	NA	NA	NA	NA
ENSRNOT00000078874	chr19:15195565-15239638	4.11092	1.38e-62	DOWN	1.91806	3.78e-18	DOWN	2.98946	4.08e-17	DOWN
ENSRNOT00000078880	chr20:2516949-2517473	1.0037	3.83e-08	DOWN	NA	NA	NA	NA	NA	NA
ENSRNOT00000078897	chr10:65767053-65770959	1.50578	3.58e-45	DOWN	1.20292	4.15e-08	DOWN	NA	NA	NA
ENSRNOT00000078936	chr11:67101714-67118795	-1.13098	3.94e-05	UP	NA	NA	NA	NA	NA	NA
ENSRNOT00000078947	chr7:124150688-124198200	-1.66968	4.56e-21	UP	-1.42315	5.98e-10	UP	NA	NA	NA
ENSRNOT00000078975	chr19:10984053-10984433	-1.11861	0.0418752	UP	NA	NA	NA	NA	NA	NA
ENSRNOT00000078979	chr1:217019051-217034904	1.13489	7.6e-08	DOWN	NA	NA	NA	NA	NA	NA
ENSRNOT00000078986	chr3:162687971-162692111	-1.72617	2.32e-13	UP	-1.61386	2.75e-13	UP	NA	NA	NA
ENSRNOT00000078996	chr4:61771970-61828559	-1.55497	0.00813846	UP	-6.79551	1.28e-36	UP	-3.88365	5.95e-10	UP
ENSRNOT00000079030	chr16:10554136-10564927	1.47296	0.0351453	DOWN	NA	NA	NA	-2.64098	4.45e-07	UP
ENSRNOT00000079041	chrX:105574975-105575075	-1.66898	0.017109	UP	NA	NA	NA	NA	NA	NA
ENSRNOT00000079053	chr4:150517930-150522351	-1.18028	2.08e-05	UP	-1.06473	2.81e-05	UP	NA	NA	NA
ENSRNOT00000079054	chrX:16050780-16196789	-1.2994	6.38e-05	UP	NA	NA	NA	NA	NA	NA
ENSRNOT00000079061	chr20:1876552-1897814	-1.63403	0.02251	UP	NA	NA	NA	NA	NA	NA
ENSRNOT00000079093	chr18:69739675-69780922	-1.3458	7.75e-14	UP	NA	NA	NA	NA	NA	NA
ENSRNOT00000079108	chr3:8547349-8598917	-1.02704	9.68e-11	UP	NA	NA	NA	NA	NA	NA
ENSRNOT00000079133	chr10:46840113-46896054	-1.40252	0.0457136	UP	NA	NA	NA	NA	NA	NA
ENSRNOT00000079134	chr13:27889345-27914006	-1.50866	7.77e-05	UP	NA	NA	NA	NA	NA	NA
ENSRNOT00000079185	chr6:42852683-42859927	-1.09861	1.32e-11	UP	-1.26582	5.86e-13	UP	-1.70748	3.18e-28	UP
ENSRNOT00000079192	chr4:154391726-154729183	1.32773	3.99e-17	DOWN	1.09018	5.54e-05	DOWN	1.36809	2.13e-27	DOWN
ENSRNOT00000079201	chr12:39355056-39388021	1.00726	0.000248531	DOWN	1.02681	0.00385766	DOWN	1.78328	1.58e-10	DOWN
ENSRNOT00000079245	chr9:4621425-4624425	1.86468	0.00253411	DOWN	2.02606	6.05e-06	DOWN	2.75402	3.83e-15	DOWN
ENSRNOT00000079262	chr3:176808017-176816114	2.52064	4.8e-06	DOWN	2.62011	1.54e-07	DOWN	1.57313	0.0138057	DOWN
ENSRNOT00000079264	chr3:124068865-124099541	-2.52554	8.55e-19	UP	NA	NA	NA	-1.29113	3.65e-08	UP
ENSRNOT00000079304	chr14:17534412-17565950	-1.43914	1.6e-07	UP	-1.48264	7.24e-09	UP	-1.25871	0.00110679	UP
ENSRNOT00000079330	chr7:34321780-34325407	2.24781	8.23e-10	DOWN	1.48271	0.000161787	DOWN	NA	NA	NA
ENSRNOT00000079363	chr13:88556088-88557347	1.47565	0.0472834	DOWN	NA	NA	NA	NA	NA	NA
ENSRNOT00000079418	chr10:71322145-71358453	1.57662	2.35e-10	DOWN	1.30834	2.72e-08	DOWN	NA	NA	NA
ENSRNOT00000079516	chr5:158090238-158115725	1.37073	1.53e-27	DOWN	NA	NA	NA	NA	NA	NA
ENSRNOT00000079522	chr1:13714440-13719829	-1.74057	8.87e-05	UP	-1.77236	7.72e-06	UP	-2.16794	6.27e-07	UP
ENSRNOT00000079535	chr8:82038967-82156504	-2.47293	2.64e-24	UP	-1.38906	2.45e-11	UP	NA	NA	NA
ENSRNOT00000079633	chr1:101511907-101514547	-1.2231	0.035561	UP	NA	NA	NA	-3.54229	1.47e-28	UP
ENSRNOT00000079640	chr3:8537350-8599060	-1.02077	1.68e-10	UP	NA	NA	NA	NA	NA	NA
ENSRNOT00000079646	chr10:25903911-25910325	-1.70351	8.46e-31	UP	-1.75048	9.75e-12	UP	-2.89312	4.78e-57	UP
ENSRNOT00000079678	chr7:143781702-143793774	1.44799	1.95e-06	DOWN	NA	NA	NA	2.17599	8.68e-12	DOWN
ENSRNOT00000079679	chr1:226687258-226710897	1.59317	2.18e-15	DOWN	NA	NA	NA	2.1805	6.09e-29	DOWN
ENSRNOT00000079711	chr10:82074211-82117109	-3.25191	1.62e-25	UP	-4.43392	1.38e-52	UP	-2.33318	1.79e-17	UP
ENSRNOT00000079744	chr4:153874852-153912155	1.41134	7.69e-28	DOWN	NA	NA	NA	NA	NA	NA
ENSRNOT00000079754	chr2:200615909-200625434	2.47184	2.05e-22	DOWN	1.38107	0.000271714	DOWN	2.4904	2.33e-30	DOWN
ENSRNOT00000079762	chr6:26390689-26399559	-1.19481	0.000861161	UP	NA	NA	NA	NA	NA	NA
ENSRNOT00000079796	chr13:83073549-83102397	2.07532	2.38e-26	DOWN	NA	NA	NA	NA	NA	NA
ENSRNOT00000079797	chr8:52127632-52189699	1.02667	1.05e-10	DOWN	NA	NA	NA	NA	NA	NA
ENSRNOT00000079809	chr5:25339368-25341042	-1.59806	0.0279049	UP	NA	NA	NA	-2.03296	0.00573035	UP
ENSRNOT00000079815	chr8:76449081-76452554	1.50623	0.00983104	DOWN	NA	NA	NA	-1.72159	3.91e-05	UP
ENSRNOT00000079830	chr10:40247436-40255422	-1.23099	0.000168804	UP	-1.30417	2.91e-05	UP	NA	NA	NA
ENSRNOT00000079850	chr17:10138810-10152956	-1.12119	0.000545074	UP	NA	NA	NA	NA	NA	NA
ENSRNOT00000079897	chr9:94899932-94900201	-1.20348	0.0468439	UP	NA	NA	NA	NA	NA	NA
ENSRNOT00000079907	chr2:49682754-49731546	-1.05032	0.000124334	UP	NA	NA	NA	NA	NA	NA
ENSRNOT00000079988	chr4:157438605-157447028	1.36516	0.0197749	DOWN	NA	NA	NA	1.10994	0.0107601	DOWN
ENSRNOT00000079989	chr1:144070754-144200397	1.01535	5.48e-06	DOWN	NA	NA	NA	NA	NA	NA
ENSRNOT00000079999	chr9:10603813-10645939	1.24043	6.14e-15	DOWN	NA	NA	NA	1.88593	1.25e-38	DOWN
ENSRNOT00000080021	chr10:18139766-18443964	1.29708	6.49e-05	DOWN	1.13764	0.00021066	DOWN	1.69734	1.72e-09	DOWN
ENSRNOT00000080065	chr1:56159426-56168021	-1.26697	0.0142876	UP	-1.17275	0.0177174	UP	-1.45306	0.000301648	UP
ENSRNOT00000080108	chr5:158069725-158128523	1.1943	1.89e-19	DOWN	NA	NA	NA	NA	NA	NA
ENSRNOT00000080147	chr14:86149146-86164368	2.26842	0.000212951	DOWN	1.66602	0.00501422	DOWN	NA	NA	NA
ENSRNOT00000080163	chr6:132773145-132802206	-1.17923	1.95e-24	UP	NA	NA	NA	NA	NA	NA
ENSRNOT00000080175	chr3:101427055-101465995	1.67407	1.61e-32	DOWN	1.31084	2.55e-06	DOWN	NA	NA	NA
ENSRNOT00000080176	chr2:203768117-203855172	-1.14333	0.0126484	UP	NA	NA	NA	NA	NA	NA
ENSRNOT00000080183	chr2:235311719-235327972	-1.77118	8.29e-05	UP	-2.35126	1.51e-08	UP	NA	NA	NA
ENSRNOT00000080193	chr17:87927059-88037034	-1.17339	1.06e-08	UP	-1.59105	1.66e-10	UP	NA	NA	NA
ENSRNOT00000080227	chr8:58347736-58391599	-1.65603	0.00327265	UP	-1.16422	0.023439	UP	NA	NA	NA
ENSRNOT00000080235	chr2:235050105-235161263	1.27136	0.0261837	DOWN	NA	NA	NA	1.08194	0.0471609	DOWN
ENSRNOT00000080242	chr5:131842675-131860754	-2.11225	0.00197636	UP	-2.18328	0.000207724	UP	-2.36866	0.0015056	UP
ENSRNOT00000080257	chr3:2716547-2719135	1.52685	6.39e-28	DOWN	NA	NA	NA	1.72872	2.17e-10	DOWN
ENSRNOT00000080270	chr6:99839960-99843245	-2.05159	0.000645555	UP	-3.10733	3.8e-08	UP	-1.90031	0.00455172	UP
ENSRNOT00000080271	chr4:44573264-44580638	1.2351	4.26e-06	DOWN	1.39551	1.48e-09	DOWN	NA	NA	NA
ENSRNOT00000080335	chr13:56598979-56622782	1.00145	1.36e-15	DOWN	NA	NA	NA	NA	NA	NA
ENSRNOT00000080352	chr1:48527786-48559162	1.46806	2.82e-49	DOWN	NA	NA	NA	NA	NA	NA
ENSRNOT00000080365	chr18:57132050-57245666	-1.45582	0.000193315	UP	-1.26511	0.000201104	UP	NA	NA	NA
ENSRNOT00000080398	chr9:79293740-79309691	2.57531	8.58e-08	DOWN	NA	NA	NA	3.23744	1.84e-12	DOWN
ENSRNOT00000080404	chr10:17486579-17519706	-1.02921	6.2e-11	UP	NA	NA	NA	NA	NA	NA
ENSRNOT00000080410	chr4:179259308-179339795	-3.70893	2.72e-14	UP	-1.62936	0.00397487	UP	-1.48655	0.0344067	UP
ENSRNOT00000080453	chr1:80612895-80617057	1.08851	1.05e-16	DOWN	NA	NA	NA	NA	NA	NA
ENSRNOT00000080460	chr10:95242994-95244773	-1.18208	1.34e-07	UP	NA	NA	NA	NA	NA	NA
ENSRNOT00000080478	chr18:76704223-76714374	1.03644	1.33e-16	DOWN	1.02085	8.26e-11	DOWN	NA	NA	NA
ENSRNOT00000080502	chr4:118539560-118578815	-1.02043	1.08e-13	UP	NA	NA	NA	NA	NA	NA
ENSRNOT00000080525	chr3:55623634-55648325	-2.13822	1.92e-06	UP	-2.09903	1.47e-05	UP	-1.24111	0.0376416	UP
ENSRNOT00000080540	chr10:43871613-43880055	-1.4399	0.000120962	UP	NA	NA	NA	NA	NA	NA
ENSRNOT00000080594	chr7:70515832-70552897	-1.15091	0.0286374	UP	NA	NA	NA	NA	NA	NA
ENSRNOT00000080656	chr3:175838994-175857983	-1.69557	0.00422505	UP	NA	NA	NA	NA	NA	NA
ENSRNOT00000080658	chr8:50537009-50539376	1.88402	1.25e-07	DOWN	NA	NA	NA	2.07385	2.97e-09	DOWN
ENSRNOT00000080677	chr2:56110777-56151531	-2.71541	2.99e-26	UP	-2.55555	3.78e-14	UP	NA	NA	NA
ENSRNOT00000080681	chr11:38366204-38420119	1.1963	4.35e-17	DOWN	1.1041	9.59e-12	DOWN	1.27362	0.00012303	DOWN
ENSRNOT00000080734	chr4:123467549-123510217	-1.45186	0.000863347	UP	NA	NA	NA	NA	NA	NA
ENSRNOT00000080846	chr20:18833481-18940408	-1.03973	0.00041541	UP	NA	NA	NA	NA	NA	NA
ENSRNOT00000080859	chr6:107485249-107493798	-4.37141	8.41e-19	UP	NA	NA	NA	-2.33974	4.41e-05	UP
ENSRNOT00000080907	chr1:115975324-116141892	-1.1023	0.0260226	UP	-1.78139	0.0001933	UP	NA	NA	NA
ENSRNOT00000080925	chr1:143171264-143256591	-2.69241	4.39e-05	UP	NA	NA	NA	NA	NA	NA
ENSRNOT00000081004	chr6:42308738-42312935	-1.67293	0.00218801	UP	NA	NA	NA	NA	NA	NA
ENSRNOT00000081017	chr1:41325462-41594796	1.81517	1.1e-07	DOWN	NA	NA	NA	NA	NA	NA
ENSRNOT00000081020	chr18:51844976-52017734	-1.00099	2.69e-05	UP	NA	NA	NA	NA	NA	NA
ENSRNOT00000081023	chr16:50372128-50501921	-1.31009	3.55e-13	UP	-1.01089	0.00101753	UP	NA	NA	NA
ENSRNOT00000081091	chr20:2515539-2517173	1.09868	1.93e-10	DOWN	NA	NA	NA	NA	NA	NA
ENSRNOT00000081106	chr9:81615251-81632360	1.21989	8.49e-18	DOWN	1.2744	6.69e-07	DOWN	NA	NA	NA
ENSRNOT00000081123	chr14:83752393-83754973	-1.02661	0.0055688	UP	NA	NA	NA	NA	NA	NA
ENSRNOT00000081165	chr15:34297290-34304552	-1.5156	0.00038287	UP	NA	NA	NA	-2.06453	1.56e-06	UP
ENSRNOT00000081245	chr14:106208514-106234247	1.34511	9.35e-11	DOWN	NA	NA	NA	1.02488	4.44e-05	DOWN
ENSRNOT00000081304	chr20:2515562-2516352	1.05319	1.61e-09	DOWN	NA	NA	NA	NA	NA	NA
ENSRNOT00000081311	chr17:88036764-88037500	-1.43651	0.000895535	UP	-1.79076	8.24e-06	UP	NA	NA	NA
ENSRNOT00000081384	chr1:98472990-98473061	1.07619	0.011356	DOWN	NA	NA	NA	NA	NA	NA
ENSRNOT00000081413	chr9:4654294-4683160	2.21845	1.42e-07	DOWN	2.47423	5.2e-09	DOWN	3.18245	5.26e-26	DOWN
ENSRNOT00000081462	chr3:111597102-111616142	-1.14384	2.42e-08	UP	-1.0394	1.89e-06	UP	NA	NA	NA
ENSRNOT00000081488	chr4:154391647-154565099	3.39472	3.35e-72	DOWN	1.67717	1.26e-06	DOWN	1.78675	2.57e-12	DOWN
ENSRNOT00000081522	chr16:63958645-64057434	-2.1016	8.77e-07	UP	-2.62603	3.62e-08	UP	-1.48861	2.03e-06	UP
ENSRNOT00000081531	chr2:187977008-188020424	-1.58171	1.02e-15	UP	NA	NA	NA	NA	NA	NA
ENSRNOT00000081551	chr13:80712885-80738634	2.35559	9.08e-13	DOWN	NA	NA	NA	1.90787	1.2e-13	DOWN
ENSRNOT00000081571	chr7:116090189-116091955	-3.32235	2.51e-13	UP	-1.73084	0.00060817	UP	NA	NA	NA
ENSRNOT00000081658	chr19:41654261-41655649	2.08312	0.00162753	DOWN	1.85242	0.0021477	DOWN	2.27602	0.00247064	DOWN
ENSRNOT00000081669	chr1:164114210-164142206	1.38061	2.36e-15	DOWN	NA	NA	NA	NA	NA	NA
ENSRNOT00000081695	chr20:2515550-2517472	1.10269	3.39e-10	DOWN	NA	NA	NA	NA	NA	NA
ENSRNOT00000081704	chr20:4872634-4873955	-2.02846	2.25e-15	UP	NA	NA	NA	NA	NA	NA
ENSRNOT00000081715	chr20:8285502-8304733	1.05494	6.71e-06	DOWN	1.13271	1.75e-07	DOWN	NA	NA	NA
ENSRNOT00000081738	chr8:52729003-52733504	1.20049	7.35e-10	DOWN	NA	NA	NA	1.02411	1.65e-06	DOWN
ENSRNOT00000081746	chr1:126979579-126989344	-1.48273	3.72e-27	UP	NA	NA	NA	NA	NA	NA
ENSRNOT00000081756	chr7:3335742-3342491	1.45754	1.6e-11	DOWN	NA	NA	NA	NA	NA	NA
ENSRNOT00000081798	chr3:2642531-2646648	-1.64912	0.000691447	UP	NA	NA	NA	NA	NA	NA
ENSRNOT00000081802	chr4:157435373-157439507	1.07568	1.66e-17	DOWN	NA	NA	NA	NA	NA	NA
ENSRNOT00000081822	chr7:28412198-28486609	1.83173	9.89e-22	DOWN	2.21547	1.62e-20	DOWN	1.26878	5.08e-07	DOWN
ENSRNOT00000081847	chr1:64538119-64538200	1.34993	0.0413248	DOWN	NA	NA	NA	1.37566	0.00835933	DOWN
ENSRNOT00000081854	chr4:163736132-163762434	-1.2048	0.00223834	UP	-1.56578	7.9e-07	UP	NA	NA	NA
ENSRNOT00000081864	chr11:81621283-81639952	1.66966	1.01e-11	DOWN	NA	NA	NA	1.23362	2.63e-05	DOWN
ENSRNOT00000081884	chr4:68808359-68819928	-2.2315	0.000129713	UP	NA	NA	NA	NA	NA	NA
ENSRNOT00000081912	chr15:45479658-45524582	1.68269	2.52e-21	DOWN	1.62628	1.43e-07	DOWN	1.7612	1.02e-08	DOWN
ENSRNOT00000081920	chr17:9736786-9744341	1.10506	5.2e-36	DOWN	NA	NA	NA	NA	NA	NA
ENSRNOT00000081924	chr20:4877324-4879779	-2.06275	0.00068037	UP	NA	NA	NA	NA	NA	NA
ENSRNOT00000082009	chr4:158636884-158704170	1.23281	0.0320219	DOWN	1.27132	0.0132624	DOWN	1.59782	0.00429814	DOWN
ENSRNOT00000082021	chr5:123905166-124280115	1.64544	0.000104394	DOWN	2.47236	8.99e-11	DOWN	NA	NA	NA
ENSRNOT00000082027	chr6:111180108-111186546	1.07271	1.35e-16	DOWN	NA	NA	NA	NA	NA	NA
ENSRNOT00000082043	chr20:40618623-40712592	-1.63517	0.000379247	UP	NA	NA	NA	NA	NA	NA
ENSRNOT00000082049	chr16:80729959-80755415	-2.09953	8.98e-10	UP	NA	NA	NA	NA	NA	NA
ENSRNOT00000082091	chr16:60418423-60426561	2.73971	5.13e-22	DOWN	1.55762	4.67e-05	DOWN	2.30538	1.06e-11	DOWN
ENSRNOT00000082133	chr1:41192824-41325726	1.42504	0.00315034	DOWN	NA	NA	NA	NA	NA	NA
ENSRNOT00000082137	chr12:10130015-10137164	1.96104	2.14e-08	DOWN	NA	NA	NA	2.96177	4.3e-12	DOWN
ENSRNOT00000082161	chr4:15710802-15859132	-1.13122	0.0111373	UP	NA	NA	NA	NA	NA	NA
ENSRNOT00000082191	chr15:57241968-57277811	-1.53804	2.54e-30	UP	NA	NA	NA	NA	NA	NA
ENSRNOT00000082207	chr4:165424763-165456677	-1.1843	0.013661	UP	NA	NA	NA	NA	NA	NA
ENSRNOT00000082208	chr16:9486832-9613528	-2.0521	5.69e-07	UP	-2.29437	5.56e-06	UP	NA	NA	NA
ENSRNOT00000082288	chr8:82037977-82156419	-2.49628	2.48e-24	UP	-1.38996	3.82e-11	UP	NA	NA	NA
ENSRNOT00000082304	chr15:24141651-24165535	-2.75418	1.01e-23	UP	-1.76184	9.7e-09	UP	NA	NA	NA
ENSRNOT00000082336	chr4:114935970-115002296	-1.73629	0.00504241	UP	-1.54663	0.0065113	UP	NA	NA	NA
ENSRNOT00000082339	chr5:124275917-124276222	1.53951	0.0064236	DOWN	1.54219	0.0012721	DOWN	NA	NA	NA
ENSRNOT00000082354	chr8:38418274-38422399	1.86008	0.00125679	DOWN	2.144	4.44e-05	DOWN	1.61774	0.00115191	DOWN
ENSRNOT00000082355	chr16:63958645-64057434	-2.09609	1.2e-06	UP	-2.61583	4.71e-08	UP	-1.49501	2.08e-06	UP
ENSRNOT00000082359	chr4:22340840-22424862	-2.16345	1.86e-18	UP	NA	NA	NA	-1.09741	0.00254438	UP
ENSRNOT00000082392	chr16:32832611-32868702	1.12441	7.98e-16	DOWN	NA	NA	NA	NA	NA	NA
ENSRNOT00000082401	chr8:70112925-70178561	1.07263	0.0389958	DOWN	1.0602	0.0176421	DOWN	NA	NA	NA
ENSRNOT00000082402	chr6:109617643-109680030	-1.51874	5.25e-07	UP	-1.67102	1.94e-07	UP	-1.62893	6.57e-08	UP
ENSRNOT00000082432	chr5:159213152-159214241	-1.96042	0.000369617	UP	-1.73196	0.00221189	UP	-1.41796	0.0414203	UP
ENSRNOT00000082473	chr7:123634050-123638702	1.91693	8.68e-31	DOWN	1.38734	2.34e-06	DOWN	1.64432	3.41e-10	DOWN
ENSRNOT00000082474	chr3:163950883-163986054	1.3875	0.00123909	DOWN	NA	NA	NA	-1.20713	0.00646311	UP
ENSRNOT00000082530	chr9:4930818-4945352	3.14702	1.03e-66	DOWN	NA	NA	NA	2.54489	1.46e-28	DOWN
ENSRNOT00000082564	chr1:135790810-136073496	-1.28098	0.0122428	UP	NA	NA	NA	NA	NA	NA
ENSRNOT00000082570	chr6:43743702-43794342	-1.62271	0.000134684	UP	-1.84792	3.32e-05	UP	NA	NA	NA
ENSRNOT00000082571	chr8:104913267-104914748	-1.63968	0.0237195	UP	NA	NA	NA	NA	NA	NA
ENSRNOT00000082642	chr5:78305526-78324278	-1.37869	5.39e-06	UP	-1.66533	4.2e-10	UP	NA	NA	NA
ENSRNOT00000082672	chr3:8534476-8599260	-1.01727	2.12e-10	UP	NA	NA	NA	NA	NA	NA
ENSRNOT00000082675	chr15:24159647-24165418	-2.75859	8.13e-24	UP	-1.7661	8.25e-09	UP	NA	NA	NA
ENSRNOT00000082677	chr13:83721300-83787018	-2.09713	1.4e-05	UP	NA	NA	NA	NA	NA	NA
ENSRNOT00000082683	chrX:119194437-119200775	-1.1029	0.0239266	UP	NA	NA	NA	NA	NA	NA
ENSRNOT00000082697	chr1:165665909-165680206	1.56376	1.12e-11	DOWN	1.53082	3.49e-09	DOWN	1.63495	2.37e-09	DOWN
ENSRNOT00000082763	chr8:77272584-77398248	1.85393	1.88e-49	DOWN	1.3608	1.37e-09	DOWN	NA	NA	NA
ENSRNOT00000082793	chr6:64790109-64861833	-1.11978	0.0115272	UP	NA	NA	NA	-2.67073	3.01e-12	UP
ENSRNOT00000082800	chr5:159207273-159214241	-1.92772	0.000405811	UP	-1.24487	0.0421206	UP	NA	NA	NA
ENSRNOT00000082809	chr12:48658283-48663143	-1.76923	3.09e-15	UP	-1.09438	8.62e-06	UP	1.24578	0.00391163	DOWN
ENSRNOT00000082836	chr17:9990078-10001901	1.21009	2.18e-32	DOWN	NA	NA	NA	NA	NA	NA
ENSRNOT00000082847	chr5:171624796-171648327	-1.5419	0.00401085	UP	-1.25733	0.00547245	UP	NA	NA	NA
ENSRNOT00000082850	chr12:8032809-8106507	-2.61567	4.9e-14	UP	-1.96445	0.000273459	UP	-1.12727	0.0333764	UP
ENSRNOT00000082855	chr11:87058640-87075625	1.81847	5.79e-14	DOWN	1.16439	1.71e-05	DOWN	1.78848	3.66e-05	DOWN
ENSRNOT00000082892	chr8:128171379-128249538	1.38331	0.0228389	DOWN	NA	NA	NA	NA	NA	NA
ENSRNOT00000082927	chr1:191616541-191676915	-1.05307	0.000217717	UP	NA	NA	NA	-1.08891	0.0126014	UP
ENSRNOT00000083069	chr2:197715761-197750115	-1.10859	3.2e-09	UP	NA	NA	NA	NA	NA	NA
ENSRNOT00000083088	chr6:64297888-64864996	-1.01139	0.0205481	UP	NA	NA	NA	-2.61661	1.23e-12	UP
ENSRNOT00000083109	chr20:7821755-7885333	1.76898	8.25e-16	DOWN	2.90502	2.05e-44	DOWN	NA	NA	NA
ENSRNOT00000083143	chr2:27713880-27780119	1.47743	0.00156187	DOWN	NA	NA	NA	1.53916	0.00165196	DOWN
ENSRNOT00000083249	chr12:9331615-9337473	1.13176	0.00482428	DOWN	NA	NA	NA	NA	NA	NA
ENSRNOT00000083326	chr2:28263976-28282979	-1.81018	0.00716842	UP	-1.72497	0.00386155	UP	NA	NA	NA
ENSRNOT00000083472	chr7:70580198-70585084	-2.04738	1.06e-20	UP	NA	NA	NA	-1.59113	6.24e-10	UP
ENSRNOT00000083481	chr4:33743366-33760716	-1.53388	0.00185869	UP	-1.63149	0.000179122	UP	NA	NA	NA
ENSRNOT00000083493	chr1:81474553-81492631	-1.12412	0.00344671	UP	NA	NA	NA	-1.24446	0.000385212	UP
ENSRNOT00000083500	chr19:15094309-15334886	2.43296	3.35e-72	DOWN	NA	NA	NA	NA	NA	NA
ENSRNOT00000083550	chr1:88955135-88968443	1.53967	2.34e-19	DOWN	NA	NA	NA	NA	NA	NA
ENSRNOT00000083622	chr20:2515526-2517498	1.00341	4.8e-09	DOWN	NA	NA	NA	NA	NA	NA
ENSRNOT00000083666	chr8:64489942-64502429	-1.24496	4.64e-07	UP	NA	NA	NA	NA	NA	NA
ENSRNOT00000083682	chr2:243550639-243561757	1.64385	9.2e-08	DOWN	NA	NA	NA	NA	NA	NA
ENSRNOT00000083693	chr13:57243877-57521836	-2.17615	1.66e-11	UP	1.04741	0.0387999	DOWN	NA	NA	NA
ENSRNOT00000083713	chr2:68821004-68895535	1.26757	0.00290523	DOWN	1.54269	3.19e-05	DOWN	NA	NA	NA
ENSRNOT00000083737	chr9:79352316-79358355	1.70846	0.0101801	DOWN	2.16767	0.000319977	DOWN	1.76285	0.00756538	DOWN
ENSRNOT00000083764	chr9:17199385-17209220	-1.78765	4.35e-23	UP	NA	NA	NA	NA	NA	NA
ENSRNOT00000083796	chr5:64294321-64306860	-2.43157	4.03e-11	UP	NA	NA	NA	-1.67819	0.00650035	UP
ENSRNOT00000083814	chr12:17253791-17261049	-2.08149	8.74e-13	UP	NA	NA	NA	-4.31914	8.15e-87	UP
ENSRNOT00000083829	chr17:43477600-43504604	1.21756	7.44e-09	DOWN	NA	NA	NA	NA	NA	NA
ENSRNOT00000083830	chr7:125940323-125955873	-1.08904	0.00353523	UP	-1.60904	1.42e-05	UP	NA	NA	NA
ENSRNOT00000083902	chr9:65089965-65146672	1.31427	0.00494714	DOWN	1.43945	0.00375082	DOWN	1.81053	0.00207193	DOWN
ENSRNOT00000083938	chr4:48852827-48928372	1.13537	3.34e-19	DOWN	NA	NA	NA	NA	NA	NA
ENSRNOT00000083941	chr15:33721320-33725188	-1.08752	0.00791315	UP	NA	NA	NA	NA	NA	NA
ENSRNOT00000083955	chr7:140398253-140401686	-2.41119	1.18e-28	UP	-2.45242	3.5e-30	UP	NA	NA	NA
ENSRNOT00000084022	chr11:60336061-60363936	1.4698	0.00494733	DOWN	2.34017	1.36e-06	DOWN	1.64183	0.0275672	DOWN
ENSRNOT00000084024	chr15:87540751-87561581	1.40003	0.0406743	DOWN	NA	NA	NA	NA	NA	NA
ENSRNOT00000084060	chr11:44241111-44292884	-1.90268	6.21e-07	UP	-1.26083	0.00216671	UP	-1.25599	7.66e-05	UP
ENSRNOT00000084134	chr11:32769219-33003021	-1.35944	0.00994839	UP	-1.1858	0.0323544	UP	NA	NA	NA
ENSRNOT00000084159	chr18:15264768-15265050	1.02234	0.0254211	DOWN	2.37591	2.12e-07	DOWN	1.63308	0.0340078	DOWN
ENSRNOT00000084176	chrX:111099930-111102464	1.4811	0.00217344	DOWN	1.57253	0.000211885	DOWN	NA	NA	NA
ENSRNOT00000084323	chr7:103621708-103670386	-1.74896	0.0142822	UP	-1.75867	0.00727598	UP	NA	NA	NA
ENSRNOT00000084330	chr16:74317899-74330911	1.13784	2.6e-23	DOWN	NA	NA	NA	NA	NA	NA
ENSRNOT00000084334	chr1:147696656-147700221	2.95643	8.17e-12	DOWN	3.65373	1.27e-19	DOWN	3.54859	1.53e-20	DOWN
ENSRNOT00000084356	chr18:71885785-71888998	1.09739	0.00400404	DOWN	NA	NA	NA	NA	NA	NA
ENSRNOT00000084372	chr18:28414009-28425944	1.24076	3.84e-25	DOWN	NA	NA	NA	1.05706	2.16e-08	DOWN
ENSRNOT00000084432	chr10:59867778-59892960	1.23247	0.00217671	DOWN	NA	NA	NA	NA	NA	NA
ENSRNOT00000084442	chr1:147156909-147158367	2.52604	8.84e-05	DOWN	2.02599	0.000389569	DOWN	NA	NA	NA
ENSRNOT00000084506	chr13:34400170-34582203	-1.06565	5.75e-08	UP	NA	NA	NA	NA	NA	NA
ENSRNOT00000084543	chr4:78746547-78879294	1.21821	0.0063528	DOWN	NA	NA	NA	1.41447	7.16e-07	DOWN
ENSRNOT00000084563	chr5:79789671-79874671	-1.2224	0.0451016	UP	NA	NA	NA	NA	NA	NA
ENSRNOT00000084608	chr10:764421-859184	1.18294	0.0172837	DOWN	NA	NA	NA	NA	NA	NA
ENSRNOT00000084610	chr9:81574173-81575900	-1.48784	4.4e-05	UP	-2.04819	1.11e-05	UP	-1.37663	0.011655	UP
ENSRNOT00000084933	chr7:70335071-70340005	-1.28669	0.0335799	UP	NA	NA	NA	-3.54436	5.48e-14	UP
ENSRNOT00000084973	chr11:87913806-87921679	1.67456	7.88e-52	DOWN	NA	NA	NA	NA	NA	NA
ENSRNOT00000085026	chr20:29509289-29511382	-1.28549	0.00939272	UP	NA	NA	NA	NA	NA	NA
ENSRNOT00000085031	chr6:109617596-109680135	-1.49376	1.31e-06	UP	-1.66238	2.92e-07	UP	-1.61219	8.27e-08	UP
ENSRNOT00000085067	chr2:243550627-243687383	1.45426	3.25e-06	DOWN	NA	NA	NA	NA	NA	NA
ENSRNOT00000085074	chr10:65664911-65692016	2.20986	7.33e-06	DOWN	1.84577	0.000256191	DOWN	NA	NA	NA
ENSRNOT00000085175	chr14:92023784-92077088	-1.39056	4.65e-06	UP	NA	NA	NA	NA	NA	NA
ENSRNOT00000085221	chr20:2516634-2517477	1.02434	3.15e-09	DOWN	NA	NA	NA	NA	NA	NA
ENSRNOT00000085251	chr5:166913735-166924136	-1.51149	0.00370313	UP	-2.03144	3.44e-05	UP	-3.05525	7.29e-22	UP
ENSRNOT00000085300	chr16:56248331-56389759	-1.29271	3.74e-05	UP	-1.07009	0.000114298	UP	-1.72016	1.52e-12	UP
ENSRNOT00000085319	chr3:112916570-112916648	-1.00112	1.16e-05	UP	NA	NA	NA	NA	NA	NA
ENSRNOT00000085349	chr8:77272570-77398201	1.8515	6.15e-50	DOWN	1.3617	1.37e-09	DOWN	NA	NA	NA
ENSRNOT00000085373	chr1:148240504-148287217	1.45813	0.000584768	DOWN	1.30403	0.0175108	DOWN	NA	NA	NA
ENSRNOT00000085436	chr12:10772159-10789282	2.49481	3.02e-12	DOWN	2.3319	1.44e-05	DOWN	1.83978	8.5e-06	DOWN
ENSRNOT00000085439	chr1:219309592-219311502	2.38383	4.1e-07	DOWN	1.13858	0.00839583	DOWN	NA	NA	NA
ENSRNOT00000085451	chr10:82050695-82116679	-3.25535	1.94e-24	UP	-4.44777	4.78e-51	UP	-2.34817	1.61e-16	UP
ENSRNOT00000085527	chr5:136683592-136702750	-1.12143	0.00065198	UP	NA	NA	NA	NA	NA	NA
ENSRNOT00000085570	chr1:140602542-140608946	-1.41282	3.36e-05	UP	NA	NA	NA	-1.28233	0.0006504	UP
ENSRNOT00000085576	chr2:49682853-49732253	-1.05439	0.000144293	UP	NA	NA	NA	NA	NA	NA
ENSRNOT00000085585	chr8:112834707-112884077	1.49709	4.14e-12	DOWN	1.8477	3.36e-08	DOWN	1.47124	1.14e-05	DOWN
ENSRNOT00000085619	chr9:79490050-79530821	1.66332	7.28e-50	DOWN	2.01009	4.03e-17	DOWN	1.54478	6.87e-12	DOWN
ENSRNOT00000085673	chr7:60316290-60322894	1.17313	0.00150744	DOWN	1.15615	0.000290022	DOWN	NA	NA	NA
ENSRNOT00000085680	chr7:28414350-28486609	1.84184	2.81e-22	DOWN	2.21741	7.24e-21	DOWN	1.27568	2.54e-07	DOWN
ENSRNOT00000085711	chr16:60393417-60394957	1.89502	0.00530971	DOWN	NA	NA	NA	1.67951	0.0252772	DOWN
ENSRNOT00000085754	chr11:57207679-57260568	-1.2397	0.000159708	UP	NA	NA	NA	NA	NA	NA
ENSRNOT00000085762	chr19:15143794-15193002	1.60842	1.36e-34	DOWN	NA	NA	NA	NA	NA	NA
ENSRNOT00000085879	chrX:77230180-77233189	-1.35779	3.73e-08	UP	NA	NA	NA	NA	NA	NA
ENSRNOT00000085886	chr14:108326625-108372157	-1.1687	1.66e-09	UP	NA	NA	NA	NA	NA	NA
ENSRNOT00000085897	chr15:28305821-28313841	2.07791	1.51e-59	DOWN	1.34936	4.9e-06	DOWN	1.45865	1.2e-16	DOWN
ENSRNOT00000085961	chr11:33812662-33865933	-1.18047	0.0043727	UP	-1.69967	1.34e-06	UP	-1.25599	0.0105438	UP
ENSRNOT00000085966	chr4:123516788-123557501	1.67049	7.97e-31	DOWN	NA	NA	NA	1.57065	5.96e-13	DOWN
ENSRNOT00000085979	chr6:64789940-64862031	-1.1244	0.00973292	UP	NA	NA	NA	-2.7136	1.05e-12	UP
ENSRNOT00000086003	chr1:199495298-199623960	-2.17963	7.04e-10	UP	NA	NA	NA	NA	NA	NA
ENSRNOT00000086015	chr15:104244359-104394322	1.99395	5.75e-06	DOWN	NA	NA	NA	1.70528	2.67e-05	DOWN
ENSRNOT00000086044	chr9:79604671-79630467	1.23978	1.28e-36	DOWN	NA	NA	NA	NA	NA	NA
ENSRNOT00000086083	chr10:46840113-46896054	-1.40252	0.0457136	UP	NA	NA	NA	NA	NA	NA
ENSRNOT00000086115	chr7:123638674-123638731	1.63577	2.29e-13	DOWN	1.19588	0.000105806	DOWN	1.44876	3.04e-14	DOWN
ENSRNOT00000086116	chr7:60719631-60742660	-1.0406	3.48e-08	UP	-1.06951	4.17e-05	UP	-2.45793	3.28e-88	UP
ENSRNOT00000086125	chr2:222021103-222693410	1.04213	6.39e-08	DOWN	NA	NA	NA	1.03127	5.54e-05	DOWN
ENSRNOT00000086136	chr6:106496992-106602139	1.15678	0.0156203	DOWN	NA	NA	NA	NA	NA	NA
ENSRNOT00000086146	chr9:81577320-81579875	-1.59191	0.000573252	UP	-1.85889	0.000281342	UP	NA	NA	NA
ENSRNOT00000086306	chr13:98451942-98480419	1.58818	2.12e-23	DOWN	1.28242	0.000146429	DOWN	1.06712	6.24e-06	DOWN
ENSRNOT00000086343	chr14:86148928-86164341	2.2701	0.000207339	DOWN	1.66364	0.00509372	DOWN	NA	NA	NA
ENSRNOT00000086363	chr4:163736489-163849618	-1.27214	0.0391948	UP	NA	NA	NA	NA	NA	NA
ENSRNOT00000086380	chr17:10356936-10364503	-2.43683	3.16e-05	UP	-1.96498	0.00146489	UP	NA	NA	NA
ENSRNOT00000086390	chr4:163239849-163261958	-3.77295	2.8e-24	UP	-1.94332	2.21e-07	UP	-1.60093	0.00756545	UP
ENSRNOT00000086399	chr2:113984824-114384894	-1.10086	0.00526884	UP	NA	NA	NA	NA	NA	NA
ENSRNOT00000086474	chr14:86149146-86190659	2.27186	0.000198473	DOWN	1.67394	0.0046359	DOWN	NA	NA	NA
ENSRNOT00000086495	chr11:70345128-70498437	-3.20192	4.51e-10	UP	-2.66313	3.1e-08	UP	NA	NA	NA
ENSRNOT00000086505	chr5:64805773-64818824	1.06752	8.24e-11	DOWN	NA	NA	NA	NA	NA	NA
ENSRNOT00000086524	chr8:99636749-99645495	-1.56018	3.72e-11	UP	-1.28873	3.17e-06	UP	NA	NA	NA
ENSRNOT00000086529	chr4:176629975-176641008	-1.42711	0.0462855	UP	NA	NA	NA	NA	NA	NA
ENSRNOT00000086531	chr12:46615649-46703287	-1.34854	2.81e-07	UP	-1.7269	3.57e-12	UP	-1.11414	2.42e-05	UP
ENSRNOT00000086548	chr6:43829945-43841651	-1.02314	0.000145693	UP	NA	NA	NA	-1.60848	1.69e-07	UP
ENSRNOT00000086597	chr4:157613447-157613510	-1.54411	0.00250672	UP	NA	NA	NA	NA	NA	NA
ENSRNOT00000086641	chr13:34400170-34582203	-1.06485	5.93e-08	UP	NA	NA	NA	NA	NA	NA
ENSRNOT00000086678	chr9:98550022-98551438	1.85008	6.72e-13	DOWN	NA	NA	NA	1.35653	4.05e-14	DOWN
ENSRNOT00000086703	chr1:205615761-205669760	-1.82741	1.47e-07	UP	-1.49829	2.4e-05	UP	NA	NA	NA
ENSRNOT00000086706	chr10:62692729-62699723	-1.90695	1.36e-08	UP	-3.05128	2.21e-33	UP	NA	NA	NA
ENSRNOT00000086724	chr3:119057517-119075619	-1.53957	0.00109786	UP	NA	NA	NA	NA	NA	NA
ENSRNOT00000086773	chr12:19228618-19228957	1.43529	0.0129572	DOWN	NA	NA	NA	1.97516	8.81e-05	DOWN
ENSRNOT00000086790	chr1:12823363-12825786	1.19735	0.00235673	DOWN	NA	NA	NA	NA	NA	NA
ENSRNOT00000086805	chr9:95501778-95506365	1.23041	2.33e-24	DOWN	NA	NA	NA	NA	NA	NA
ENSRNOT00000086835	chr2:200756898-200762206	1.58534	0.0293671	DOWN	1.50864	0.0218053	DOWN	NA	NA	NA
ENSRNOT00000086857	chr3:123417331-123417477	1.65471	0.022261	DOWN	1.47121	0.0271041	DOWN	NA	NA	NA
ENSRNOT00000086899	chr16:54765347-54855968	1.30516	0.0132452	DOWN	2.11687	2.8e-06	DOWN	NA	NA	NA
ENSRNOT00000086917	chr1:100470722-100473459	1.25201	2.26e-23	DOWN	NA	NA	NA	NA	NA	NA
ENSRNOT00000086929	chr10:3353519-3357402	1.03656	0.00235653	DOWN	NA	NA	NA	1.44693	2.97e-05	DOWN
ENSRNOT00000087007	chr2:68820615-68892944	1.1937	0.00619693	DOWN	1.50914	5.79e-05	DOWN	NA	NA	NA
ENSRNOT00000087011	chr1:247398598-247458509	-1.03307	1.75e-08	UP	NA	NA	NA	NA	NA	NA
ENSRNOT00000087017	chr6:128048174-128055509	1.32834	2.39e-27	DOWN	NA	NA	NA	NA	NA	NA
ENSRNOT00000087023	chr13:105042274-105140473	-1.37679	0.00748893	UP	NA	NA	NA	NA	NA	NA
ENSRNOT00000087033	chrX:15098947-15102332	-1.09066	7.18e-10	UP	NA	NA	NA	NA	NA	NA
ENSRNOT00000087045	chr7:67341366-67345295	1.68077	5.01e-12	DOWN	2.00017	5.07e-09	DOWN	2.27618	6.7e-11	DOWN
ENSRNOT00000087062	chr2:233667254-233743866	1.77886	4.26e-26	DOWN	1.13982	5.25e-10	DOWN	NA	NA	NA
ENSRNOT00000087067	chr1:153861948-154056654	1.67662	0.000177812	DOWN	1.3126	0.00115448	DOWN	1.81422	1.06e-05	DOWN
ENSRNOT00000087075	chr3:148150698-148186036	-1.12842	3.01e-20	UP	NA	NA	NA	NA	NA	NA
ENSRNOT00000087113	chr4:163112301-163126864	-1.70411	7.5e-06	UP	NA	NA	NA	NA	NA	NA
ENSRNOT00000087115	chr4:158636884-158705885	1.29454	0.0210661	DOWN	1.27801	0.0116842	DOWN	1.6163	0.00389836	DOWN
ENSRNOT00000087116	chr7:107585055-107634287	-1.07861	0.000331224	UP	NA	NA	NA	NA	NA	NA
ENSRNOT00000087121	chr10:56710965-56717181	1.05408	1.55e-21	DOWN	NA	NA	NA	NA	NA	NA
ENSRNOT00000087122	chr3:54360420-54593306	-1.15886	0.0119898	UP	NA	NA	NA	NA	NA	NA
ENSRNOT00000087181	chr7:140398199-140437467	-1.43187	3.04e-45	UP	-1.52277	1.44e-28	UP	NA	NA	NA
ENSRNOT00000087190	chr8:99632803-99725217	-1.22458	3.08e-06	UP	NA	NA	NA	NA	NA	NA
ENSRNOT00000087226	chr20:45144198-45259928	1.15495	0.000428105	DOWN	NA	NA	NA	1.40357	0.000102182	DOWN
ENSRNOT00000087230	chr20:47596575-47686862	1.0511	0.025973	DOWN	NA	NA	NA	1.30991	0.00328473	DOWN
ENSRNOT00000087257	chr12:11655402-11733136	2.48181	2.72e-13	DOWN	2.54328	1.88e-07	DOWN	1.51561	0.000851939	DOWN
ENSRNOT00000087265	chr8:52802595-52814188	-1.15953	3.08e-30	UP	-1.07541	2.48e-12	UP	NA	NA	NA
ENSRNOT00000087287	chr2:235311727-235327952	-1.76148	0.000105808	UP	-2.31314	3.16e-08	UP	NA	NA	NA
ENSRNOT00000087371	chr2:240668195-240760261	-1.90254	2.2e-21	UP	-1.11051	1.34e-08	UP	NA	NA	NA
ENSRNOT00000087428	chr10:71332803-71357791	1.54789	6.46e-10	DOWN	1.22228	2.61e-07	DOWN	NA	NA	NA
ENSRNOT00000087441	chr4:154676478-154729183	1.12286	6.41e-13	DOWN	NA	NA	NA	1.2972	6.46e-32	DOWN
ENSRNOT00000087443	chr1:1180932-1220916	-1.05143	0.0342904	UP	NA	NA	NA	NA	NA	NA
ENSRNOT00000087471	chr20:4871264-4873982	-1.97495	4.31e-14	UP	-1.66202	2.66e-06	UP	-1.10446	3.04e-07	UP
ENSRNOT00000087518	chr2:151289736-151314629	1.4103	0.0373139	DOWN	1.30062	0.0309488	DOWN	NA	NA	NA
ENSRNOT00000087526	chr1:229063714-229080209	1.74954	5.7e-21	DOWN	NA	NA	NA	NA	NA	NA
ENSRNOT00000087567	chr10:764430-858894	1.19421	0.0167607	DOWN	NA	NA	NA	NA	NA	NA
ENSRNOT00000087593	chr2:200806056-200820379	1.14296	0.0327684	DOWN	1.56288	0.0066729	DOWN	1.70727	0.00190855	DOWN
ENSRNOT00000087617	chrX:153539668-154051181	1.47954	0.0419346	DOWN	NA	NA	NA	NA	NA	NA
ENSRNOT00000087633	chr11:70967223-71105403	1.25743	0.0021894	DOWN	NA	NA	NA	1.03171	0.0302618	DOWN
ENSRNOT00000087660	chr19:21400887-21492468	1.24358	1.5e-12	DOWN	1.0859	1.16e-07	DOWN	NA	NA	NA
ENSRNOT00000087661	chr1:168945449-168965566	1.97243	5.68e-06	DOWN	2.72963	4.99e-08	DOWN	3.00913	3.89e-18	DOWN
ENSRNOT00000087678	chr15:45487573-45545875	1.69146	1.75e-21	DOWN	1.62723	2.53e-07	DOWN	1.78776	8.42e-09	DOWN
ENSRNOT00000087714	chr2:216481459-216509675	1.00805	1.6e-05	DOWN	NA	NA	NA	NA	NA	NA
ENSRNOT00000087728	chr1:43563457-43563998	-1.89814	0.00697925	UP	-1.6285	0.0141473	UP	NA	NA	NA
ENSRNOT00000087731	chr17:43639749-43640387	-1.08552	2.31e-05	UP	NA	NA	NA	NA	NA	NA
ENSRNOT00000087754	chr3:145647631-145649327	-1.36262	0.000342163	UP	NA	NA	NA	NA	NA	NA
ENSRNOT00000087764	chr5:136117858-136127626	1.20859	3.72e-28	DOWN	NA	NA	NA	NA	NA	NA
ENSRNOT00000087838	chr17:45872414-46115004	-1.48311	0.0155658	UP	NA	NA	NA	NA	NA	NA
ENSRNOT00000087852	chr18:36194778-36285444	1.05065	0.00239838	DOWN	NA	NA	NA	NA	NA	NA
ENSRNOT00000087888	chr7:120749752-120759618	-1.01704	0.00765366	UP	NA	NA	NA	NA	NA	NA
ENSRNOT00000087892	chr11:64936692-64952687	2.26558	4.36e-07	DOWN	2.01988	1.54e-07	DOWN	1.09589	0.0138057	DOWN
ENSRNOT00000087897	chr4:31229913-31299132	-1.29465	8.17e-05	UP	NA	NA	NA	NA	NA	NA
ENSRNOT00000087937	chr10:29392762-29450644	1.43152	5.11e-24	DOWN	1.16596	3.21e-07	DOWN	1.57613	6.09e-10	DOWN
ENSRNOT00000087990	chrX:153539906-153878806	1.47954	0.0419346	DOWN	NA	NA	NA	NA	NA	NA
ENSRNOT00000088049	chr5:127648555-127735739	1.0525	1.09e-38	DOWN	NA	NA	NA	NA	NA	NA
ENSRNOT00000088116	chr14:108305418-108372068	-1.17007	1.44e-09	UP	NA	NA	NA	NA	NA	NA
ENSRNOT00000088118	chr3:168643498-168646515	1.57301	0.0318934	DOWN	1.77626	0.00667803	DOWN	1.95456	0.0117645	DOWN
ENSRNOT00000088143	chr5:2605380-2605587	1.05245	7.2e-06	DOWN	NA	NA	NA	NA	NA	NA
ENSRNOT00000088168	chr1:41325531-41590619	1.76911	8.09e-07	DOWN	NA	NA	NA	NA	NA	NA
ENSRNOT00000088189	chr1:84953311-84959283	-1.13497	0.0136799	UP	NA	NA	NA	NA	NA	NA
ENSRNOT00000088208	chr8:59184397-59226597	-1.10282	0.00124808	UP	NA	NA	NA	NA	NA	NA
ENSRNOT00000088211	chr5:64713443-64718131	2.75053	1.05e-08	DOWN	1.38352	0.0115272	DOWN	1.13272	0.0466874	DOWN
ENSRNOT00000088245	chr10:59566268-59581325	-1.48399	0.00192566	UP	NA	NA	NA	NA	NA	NA
ENSRNOT00000088313	chr2:18492018-18531210	-2.9992	1.63e-09	UP	NA	NA	NA	NA	NA	NA
ENSRNOT00000088355	chr14:87457647-87465374	1.23111	8.02e-20	DOWN	1.42627	4.38e-18	DOWN	NA	NA	NA
ENSRNOT00000088367	chr1:65660470-65664767	-1.20524	2.12e-33	UP	-1.30266	1.28e-19	UP	NA	NA	NA
ENSRNOT00000088381	chr12:52452331-52462659	1.13797	7.67e-21	DOWN	NA	NA	NA	NA	NA	NA
ENSRNOT00000088416	chr9:27408333-27417023	-1.16115	0.00106648	UP	-2.87771	1.26e-24	UP	-2.286	9.9e-15	UP
ENSRNOT00000088495	chr10:110893457-110907030	-1.15596	1.31e-05	UP	NA	NA	NA	NA	NA	NA
ENSRNOT00000088565	chr2:153803349-153879826	3.11437	3.72e-09	DOWN	3.18095	1.95e-11	DOWN	NA	NA	NA
ENSRNOT00000088588	chr1:218091496-218100325	-1.45041	9.23e-05	UP	-1.27071	0.000316292	UP	-1.3584	1.94e-05	UP
ENSRNOT00000088594	chr9:79323408-79325098	3.27055	3.47e-11	DOWN	1.86162	0.000808262	DOWN	2.75918	2.33e-10	DOWN
ENSRNOT00000088615	chr20:3987230-3987860	-1.10179	0.000957075	UP	NA	NA	NA	NA	NA	NA
ENSRNOT00000088649	chr13:70226647-70257576	-1.65234	1.17e-11	UP	-2.53303	2.35e-10	UP	NA	NA	NA
ENSRNOT00000088716	chr5:67852180-68059933	2.01134	0.000840195	DOWN	2.31775	1.94e-05	DOWN	NA	NA	NA
ENSRNOT00000088724	chr13:70226647-70257576	-1.65905	9.79e-12	UP	-2.53082	2.47e-10	UP	NA	NA	NA
ENSRNOT00000088737	chr10:71047310-71053191	-1.94565	5.41e-10	UP	NA	NA	NA	1.1759	0.034719	DOWN
ENSRNOT00000088752	chr7:107585577-107616038	-1.0593	0.0022155	UP	NA	NA	NA	NA	NA	NA
ENSRNOT00000088760	chrX:105575759-105580562	-1.57755	4.3e-27	UP	-1.24445	3.26e-14	UP	NA	NA	NA
ENSRNOT00000088766	chr5:158090173-158115751	1.37095	1.48e-27	DOWN	NA	NA	NA	NA	NA	NA
ENSRNOT00000088776	chr3:161413410-161420812	-3.1455	1.61e-15	UP	NA	NA	NA	NA	NA	NA
ENSRNOT00000088853	chr1:257970345-258004434	7.01915	6.98e-122	DOWN	3.53337	3.57e-11	DOWN	3.15212	3.33e-07	DOWN
ENSRNOT00000088870	chr3:111049118-111062011	-1.55259	0.000108036	UP	-1.1212	0.00320597	UP	NA	NA	NA
ENSRNOT00000088907	chr10:109906815-109909715	1.2634	4.79e-19	DOWN	NA	NA	NA	1.10429	7.25e-05	DOWN
ENSRNOT00000088923	chr7:143219012-143228060	-2.03223	0.00330416	UP	NA	NA	NA	NA	NA	NA
ENSRNOT00000088986	chr6:135231606-135251073	-1.28956	0.0174977	UP	-1.06414	0.0226198	UP	-2.16436	7.97e-06	UP
ENSRNOT00000088992	chr9:27210509-27213172	-1.54733	0.0320526	UP	NA	NA	NA	NA	NA	NA
ENSRNOT00000088997	chr8:50538642-50539331	1.89824	1.36e-07	DOWN	NA	NA	NA	2.04802	5.57e-08	DOWN
ENSRNOT00000089009	chr7:12574198-12598183	-1.75905	3.2e-09	UP	-1.39444	1.88e-06	UP	NA	NA	NA
ENSRNOT00000089021	chr2:196554036-196568140	2.01132	0.00351398	DOWN	1.44099	0.0252079	DOWN	1.94809	0.00373265	DOWN
ENSRNOT00000089094	chr14:37113210-37125891	-1.56556	6.99e-05	UP	-1.44909	0.000106599	UP	-2.03934	1.06e-05	UP
ENSRNOT00000089102	chr1:168964202-168965566	2.16365	1.58e-06	DOWN	2.58798	1.6e-06	DOWN	3.07687	2.34e-15	DOWN
ENSRNOT00000089114	chr16:10702263-10706073	-2.11096	0.00208888	UP	-1.65505	0.0123268	UP	-5.61781	1.3e-26	UP
ENSRNOT00000089131	chr10:86977505-87001256	-1.50155	0.0357637	UP	NA	NA	NA	NA	NA	NA
ENSRNOT00000089135	chr7:118685022-118694015	1.37544	0.0238629	DOWN	NA	NA	NA	NA	NA	NA
ENSRNOT00000089232	chr5:64669999-64674250	4.10694	3.27e-48	DOWN	4.75413	9.12e-63	DOWN	2.44504	1.27e-10	DOWN
ENSRNOT00000089266	chrX:122938009-122973321	1.17935	0.000133253	DOWN	1.85556	2.33e-09	DOWN	NA	NA	NA
ENSRNOT00000089279	chr7:143596514-143597141	-1.70007	2.62e-12	UP	-1.68223	2.36e-11	UP	-1.90473	1.53e-21	UP
ENSRNOT00000089283	chr9:79601901-79630536	1.26778	1.09e-43	DOWN	NA	NA	NA	NA	NA	NA
ENSRNOT00000089293	chr2:28791875-28799266	-2.7375	3.1e-08	UP	NA	NA	NA	NA	NA	NA
ENSRNOT00000089314	chr5:167141875-167174310	1.8551	0.000176522	DOWN	NA	NA	NA	1.65913	1.23e-05	DOWN
ENSRNOT00000089370	chr2:257493875-257546799	-1.73851	0.000360867	UP	NA	NA	NA	NA	NA	NA
ENSRNOT00000089371	chr1:76558717-76614326	2.30236	3.17e-06	DOWN	1.31973	0.0042287	DOWN	NA	NA	NA
ENSRNOT00000089382	chr5:77549993-77903101	5.51321	6.59e-34	DOWN	6.44021	4.17e-72	DOWN	2.33661	0.000379042	DOWN
ENSRNOT00000089408	chr18:63229500-63357194	-1.61424	1.19e-08	UP	-1.42812	3.93e-05	UP	NA	NA	NA
ENSRNOT00000089456	chr1:256585898-256734730	-1.55729	9.26e-13	UP	NA	NA	NA	NA	NA	NA
ENSRNOT00000089474	chr1:89464860-89473904	-1.20376	2.3e-06	UP	NA	NA	NA	NA	NA	NA
ENSRNOT00000089494	chr12:46615704-46700358	-1.38923	1.99e-06	UP	-1.7672	4.09e-12	UP	-1.01559	0.00756862	UP
ENSRNOT00000089501	chr16:48938935-49003246	1.24958	2.72e-17	DOWN	1.08183	4.28e-05	DOWN	1.26355	2.15e-05	DOWN
ENSRNOT00000089504	chr2:68820631-68895920	1.30725	0.00182225	DOWN	1.55452	1.91e-05	DOWN	NA	NA	NA
ENSRNOT00000089536	chr17:57075218-57090888	1.46515	7.7e-09	DOWN	1.80039	2.08e-14	DOWN	NA	NA	NA
ENSRNOT00000089547	chr12:10130015-10137164	2.00024	1.48e-08	DOWN	NA	NA	NA	3.03794	2.29e-12	DOWN
ENSRNOT00000089580	chr9:81631409-81633067	1.46173	3.9e-20	DOWN	1.31109	2.86e-07	DOWN	NA	NA	NA
ENSRNOT00000089590	chr12:17416327-17468212	-1.08046	0.0208615	UP	NA	NA	NA	NA	NA	NA
ENSRNOT00000089594	chr6:99381362-99400822	-1.27917	1.57e-07	UP	-1.51844	3.72e-12	UP	NA	NA	NA
ENSRNOT00000089625	chr11:64827635-64855353	-1.28184	0.0273419	UP	NA	NA	NA	NA	NA	NA
ENSRNOT00000089637	chr3:55996499-56030744	-1.11169	0.043106	UP	NA	NA	NA	NA	NA	NA
ENSRNOT00000089673	chr9:42871950-42884204	-1.54629	0.00147449	UP	NA	NA	NA	-2.6682	3.79e-15	UP
ENSRNOT00000089714	chr2:264746485-264765085	1.06221	0.0306725	DOWN	2.05787	2.35e-06	DOWN	NA	NA	NA
ENSRNOT00000089763	chr8:48718329-48723024	1.33868	2.56e-13	DOWN	NA	NA	NA	1.22279	3.82e-14	DOWN
ENSRNOT00000089770	chr1:178595805-178608096	2.55113	2.35e-11	DOWN	NA	NA	NA	NA	NA	NA
ENSRNOT00000089804	chr12:8085525-8108532	-2.68318	2.51e-16	UP	-2.07792	7.63e-05	UP	-1.15537	0.048931	UP
ENSRNOT00000089806	chr7:137975772-138039984	-1.68197	0.000602332	UP	NA	NA	NA	NA	NA	NA
ENSRNOT00000089861	chr2:188408326-188408432	1.37514	0.0400169	DOWN	NA	NA	NA	NA	NA	NA
ENSRNOT00000089889	chr9:92503597-92524739	-1.3635	0.0102102	UP	NA	NA	NA	NA	NA	NA
ENSRNOT00000089952	chr9:81575197-81586116	-1.63844	1.4e-07	UP	-1.98581	9.9e-06	UP	NA	NA	NA
ENSRNOT00000089972	chr6:109617643-109680030	-1.51874	5.25e-07	UP	-1.67102	1.94e-07	UP	-1.62893	6.57e-08	UP
ENSRNOT00000089984	chr1:41590494-41592204	1.62325	7.05e-05	DOWN	1.03011	0.0155211	DOWN	NA	NA	NA
ENSRNOT00000089985	chr9:81574174-81579772	-1.59256	8.37e-07	UP	-1.94926	3.23e-05	UP	NA	NA	NA
ENSRNOT00000090031	chr11:81621325-81639876	1.66993	1.01e-11	DOWN	NA	NA	NA	1.23356	2.63e-05	DOWN
ENSRNOT00000090064	chr17:80584878-80807243	-1.47538	0.0207284	UP	NA	NA	NA	NA	NA	NA
ENSRNOT00000090065	chr1:72784966-72787359	1.61327	1.19e-48	DOWN	NA	NA	NA	NA	NA	NA
ENSRNOT00000090083	chr20:26988774-27074138	-1.47338	0.0333002	UP	NA	NA	NA	NA	NA	NA
ENSRNOT00000090105	chr1:80190219-80191618	-1.55868	0.00174647	UP	NA	NA	NA	NA	NA	NA
ENSRNOT00000090123	chr8:116336441-116339690	1.27404	3.26e-05	DOWN	NA	NA	NA	NA	NA	NA
ENSRNOT00000090166	chr10:3321476-3357470	1.04146	0.00127678	DOWN	1.2272	6.94e-06	DOWN	1.44783	3.97e-06	DOWN
ENSRNOT00000090171	chr12:38873769-38879161	1.37506	0.00133928	DOWN	NA	NA	NA	NA	NA	NA
[truncated: 6,886 more rows]
